# Supplementary material for: Large-Scale Molecular Evolutionary Analysis Uncovers a Variety of Polynucleotide Kinase Clp1 Family Proteins in the Three Domains of Life
Source: Genome Biol Evol. 2019 Sep 12;11(10):2713–26. doi: 10.1093/gbe/evz195 (PMC6777427; doi:10.1093/gbe/evz195)
Supplement: evz195_Supplementary_Data [file evz195_supplementary_data.zip]

Archive with 2 entries (2 files):
- Supplementary Information_R.pdf
- Supplementary_TableS4.xlsx
