# Supplementary material for: Large-Scale Molecular Evolutionary Analysis Uncovers a Variety of Polynucleotide Kinase Clp1 Family Proteins in the Three Domains of Life
Source: Genome Biol Evol. 2019 Sep 12;11(10):2713–26. doi: 10.1093/gbe/evz195 (PMC6777427; doi:10.1093/gbe/evz195)
Supplement: evz195_Supplementary_Data [file evz195_supplementary_data.zip › Supplementary_TableS4.xlsx]

## Sheet: Sheet1
	Protein id	Taxonomy ID	Class (Group)		Speceis	Protein annotation
	XP_002282330.1	29760	Viridiplantae	Streptophyta	Vitis vinifera	protein CLP1 homolog
	XP_002267234.1	29760	Viridiplantae	Streptophyta	Vitis vinifera	polynucleotide 5'-hydroxyl-kinase NOL9
	XP_004152451.1	3659	Viridiplantae	Streptophyta	Cucumis sativus	polynucleotide 5'-hydroxyl-kinase NOL9
	XP_004148687.1	3659	Viridiplantae	Streptophyta	Cucumis sativus	protein CLP1 homolog
	XP_017950844.1	8364	Metazoa	Chordata	Xenopus tropicalis	polyribonucleotide 5'-hydroxyl-kinase Clp1 isoform X1
	NP_001008002.1	8364	Metazoa	Chordata	Xenopus tropicalis	polyribonucleotide 5'-hydroxyl-kinase Clp1
	XP_002933893.2	8364	Metazoa	Chordata	Xenopus tropicalis	polynucleotide 5'-hydroxyl-kinase NOL9
	XP_003522357.1	3847	Viridiplantae	Streptophyta	Glycine max	polynucleotide 5'-hydroxyl-kinase NOL9
	XP_006578599.1	3847	Viridiplantae	Streptophyta	Glycine max	polynucleotide 5'-hydroxyl-kinase NOL9
	XP_003525672.1	3847	Viridiplantae	Streptophyta	Glycine max	polynucleotide 5'-hydroxyl-kinase NOL9
	XP_006579775.1	3847	Viridiplantae	Streptophyta	Glycine max	polynucleotide 5'-hydroxyl-kinase NOL9
	XP_003528167.1	3847	Viridiplantae	Streptophyta	Glycine max	polynucleotide 5'-hydroxyl-kinase NOL9
	XP_003536785.1	3847	Viridiplantae	Streptophyta	Glycine max	protein CLP1 homolog
	XP_003556550.2	3847	Viridiplantae	Streptophyta	Glycine max	uncharacterized protein LOC100805248
	XP_002641563.1	6238	Metazoa	Ecdysozoa	Caenorhabditis briggsae	Hypothetical protein CBG09862
	XP_002634200.1	6238	Metazoa	Ecdysozoa	Caenorhabditis briggsae	C. briggsae CBR-NOL-9 protein
	XP_002647821.1	6238	Metazoa	Ecdysozoa	Caenorhabditis briggsae	Hypothetical protein CBG23604
	XP_008998588.1	9483	Metazoa	Chordata	Callithrix jacchus	polynucleotide 5'-hydroxyl-kinase NOL9
	XP_002755334.1	9483	Metazoa	Chordata	Callithrix jacchus	polyribonucleotide 5'-hydroxyl-kinase Clp1 isoform X1
	XP_009006398.1	9483	Metazoa	Chordata	Callithrix jacchus	polyribonucleotide 5'-hydroxyl-kinase Clp1 isoform X1
	XP_009006399.1	9483	Metazoa	Chordata	Callithrix jacchus	polyribonucleotide 5'-hydroxyl-kinase Clp1 isoform X1
	XP_009006400.1	9483	Metazoa	Chordata	Callithrix jacchus	polyribonucleotide 5'-hydroxyl-kinase Clp1 isoform X2
	XP_642025.1	352472	Amoebozoa	Mycetozoa	Dictyostelium discoideum AX4	NUC156 family protein
	XP_638095.1	352472	Amoebozoa	Mycetozoa	Dictyostelium discoideum AX4	pre-mRNA cleavage complex subunit
	XP_008672008.1	4577	Viridiplantae	Streptophyta	Zea mays	uncharacterized protein LOC100191258 isoform X1
	NP_001151165.2	4577	Viridiplantae	Streptophyta	Zea mays	pre-mRNA cleavage complex II protein Clp1
	XP_014754491.1	15368	Viridiplantae	Streptophyta	Brachypodium distachyon	polynucleotide 5'-hydroxyl-kinase NOL9
	XP_003571680.1	15368	Viridiplantae	Streptophyta	Brachypodium distachyon	protein CLP1 homolog
	XP_003572670.2	15368	Viridiplantae	Streptophyta	Brachypodium distachyon	polynucleotide 5'-hydroxyl-kinase NOL9
	NP_610876.1	7227	Metazoa	Ecdysozoa	Drosophila melanogaster	crowded by cid
	XP_314054.3	180454	Metazoa	Ecdysozoa	Anopheles gambiae str. PEST	AGAP005161-PA
	XP_308174.2	180454	Metazoa	Ecdysozoa	Anopheles gambiae str. PEST	AGAP007701-PA
	XP_002090899.1	7245	Metazoa	Ecdysozoa	Drosophila yakuba	uncharacterized protein
	XP_002092281.1	7245	Metazoa	Ecdysozoa	Drosophila yakuba	uncharacterized protein
	XP_458221.2	284592	Fungi	Dikarya	Debaryomyces hansenii CBS767	DEHA2C12562p
	XP_459413.2	284592	Fungi	Dikarya	Debaryomyces hansenii CBS767	DEHA2E01892p
	XP_002497530.1	4956	Fungi	Dikarya	Zygosaccharomyces rouxii	uncharacterized protein
	XP_002498342.1	4956	Fungi	Dikarya	Zygosaccharomyces rouxii	uncharacterized protein
	XP_002422160.1	573826	Fungi	Dikarya	Candida dubliniensis CD36	Grc3 protein homologue
	XP_002419303.1	573826	Fungi	Dikarya	Candida dubliniensis CD36	cleavage and polyadenylation factor CFI component
	XP_002492970.1	644223	Fungi	Dikarya	Komagataella phaffii GS115	Subunit of cleavage factor I
	XP_002493849.1	644223	Fungi	Dikarya	Komagataella phaffii GS115	Protein of unknown function
	NP_611084.2	7227	Metazoa	Ecdysozoa	Drosophila melanogaster	uncharacterized protein
	XP_003215008.1	28377	Metazoa	Chordata	Anolis carolinensis	polyribonucleotide 5'-hydroxyl-kinase Clp1
	XP_008109221.1	28377	Metazoa	Chordata	Anolis carolinensis	polyribonucleotide 5'-hydroxyl-kinase Clp1
	XP_003225740.1	28377	Metazoa	Chordata	Anolis carolinensis	polynucleotide 5'-hydroxyl-kinase NOL9
	XP_002501146.1	296587	Viridiplantae	Chlorophyta	Micromonas commoda	mRNA cleavage and polyadenylation factor complex
	NP_982447.1	284811	Fungi	Dikarya	Eremothecium gossypii ATCC 10895	AAL095Wp
	NP_985736.1	284811	Fungi	Dikarya	Eremothecium gossypii ATCC 10895	AFR189Cp
	XP_024512769.1	214684	Fungi	Dikarya	Cryptococcus neoformans var. neoformans JEC21	conserved hypothetical protein
	XP_571080.1	214684	Fungi	Dikarya	Cryptococcus neoformans var. neoformans JEC21	conserved hypothetical protein
	XP_005537677.1	280699	Rhodophyta	Bangiophyceae	Cyanidioschyzon merolae strain 10D	similar to pre-mRNA cleavage complex II protein Clp1
	NP_597456.1	284813	Fungi	Microsporidia	Encephalitozoon cuniculi GB-M1	similarity to HYPOTHETICAL PROTEIN YM14
	XP_001415935.1	436017	Viridiplantae	Chlorophyta	Ostreococcus lucimarinus CCE9901	predicted protein
	XP_001416530.1	436017	Viridiplantae	Chlorophyta	Ostreococcus lucimarinus CCE9901	predicted protein
	XP_002553214.1	559295	Fungi	Dikarya	Lachancea thermotolerans CBS 6340	KLTH0D11594p
	XP_002553742.1	559295	Fungi	Dikarya	Lachancea thermotolerans CBS 6340	KLTH0E05984p
	XP_024547363.1	332648	Fungi	Dikarya	Botrytis cinerea B05.10	Bcgrc3
	XP_001552250.1	332648	Fungi	Dikarya	Botrytis cinerea B05.10	Bcclp1
	NP_013065.1	559292	Fungi	Dikarya	Saccharomyces cerevisiae S288C	polynucleotide 5'-hydroxyl-kinase
	NP_014893.1	559292	Fungi	Dikarya	Saccharomyces cerevisiae S288C	cleavage polyadenylation factor subunit CLP1
	XP_003072924.1	876142	Fungi	Microsporidia	Encephalitozoon intestinalis ATCC 50506	pre-mRNA cleavage complex GTPase subunit
	XP_003206374.1	9103	Metazoa	Chordata	Meleagris gallopavo	polyribonucleotide 5'-hydroxyl-kinase Clp1
	XP_003212228.2	9103	Metazoa	Chordata	Meleagris gallopavo	polynucleotide 5'-hydroxyl-kinase NOL9
	NP_598601.1	10090	Metazoa	Chordata	Mus musculus	polyribonucleotide 5'-hydroxyl-kinase Clp1
	XP_003274369.1	61853	Metazoa	Chordata	Nomascus leucogenys	polynucleotide 5'-hydroxyl-kinase NOL9
	XP_012049459.1	235443	Fungi	Dikarya	Cryptococcus neoformans var. grubii H99	polynucleotide 5'-hydroxyl-kinase GRC3
	XP_012049851.1	235443	Fungi	Dikarya	Cryptococcus neoformans var. grubii H99	protein Clp1
	XP_776161.1	283643	Fungi	Dikarya	Cryptococcus neoformans var. neoformans B-3501A	hypothetical protein
	XP_775152.1	283643	Fungi	Dikarya	Cryptococcus neoformans var. neoformans B-3501A	hypothetical protein
	XP_002290763.1	296543	Stramenopiles	Bacillariophyta	Thalassiosira pseudonana CCMP1335	predicted protein
	XP_018743148.1	334819	Fungi	Dikarya	Fusarium verticillioides 7600	polynucleotide 5'-hydroxyl-kinase GRC3
	XP_018752404.1	334819	Fungi	Dikarya	Fusarium verticillioides 7600	hypothetical protein
	XP_018232973.1	426428	Fungi	Dikarya	Fusarium oxysporum f. sp. lycopersici 4287	polynucleotide 5'-hydroxyl-kinase GRC3
	XP_018232974.1	426428	Fungi	Dikarya	Fusarium oxysporum f. sp. lycopersici 4287	polynucleotide 5'-hydroxyl-kinase GRC3
	XP_018246235.1	426428	Fungi	Dikarya	Fusarium oxysporum f. sp. lycopersici 4287	hypothetical protein
	XP_017175901.1	10090	Metazoa	Chordata	Mus musculus	polynucleotide 5'-hydroxyl-kinase NOL9 isoform X2
	NP_083003.2	10090	Metazoa	Chordata	Mus musculus	polynucleotide 5'-hydroxyl-kinase NOL9 isoform 2
	XP_006539271.1	10090	Metazoa	Chordata	Mus musculus	polynucleotide 5'-hydroxyl-kinase NOL9 isoform X1
	NP_001153071.1	10090	Metazoa	Chordata	Mus musculus	polynucleotide 5'-hydroxyl-kinase NOL9 isoform 1
	XP_002183493.1	556484	Stramenopiles	Bacillariophyta	Phaeodactylum tricornutum CCAP 1055/1	predicted protein
	XP_002183556.1	556484	Stramenopiles	Bacillariophyta	Phaeodactylum tricornutum CCAP 1055/1	predicted protein
	XP_002194451.1	59729	Metazoa	Chordata	Taeniopygia guttata	polyribonucleotide 5'-hydroxyl-kinase Clp1
	XP_012432132.1	59729	Metazoa	Chordata	Taeniopygia guttata	polynucleotide 5'-hydroxyl-kinase NOL9
	XP_018865995.1	9595	Metazoa	Chordata	Gorilla gorilla gorilla	polynucleotide 5'-hydroxyl-kinase NOL9 isoform X1
	XP_018866002.1	9595	Metazoa	Chordata	Gorilla gorilla gorilla	polynucleotide 5'-hydroxyl-kinase NOL9 isoform X2
	XP_004051252.1	9595	Metazoa	Chordata	Gorilla gorilla gorilla	polyribonucleotide 5'-hydroxyl-kinase Clp1
	XP_626224.1	353152	Alveolata	Apicomplexa	Cryptosporidium parvum Iowa II	C1p1p GTpase. Pre-mRNA cleavaage complex protein
	XP_001609650.1	484906	Alveolata	Apicomplexa	Babesia bovis T2Bo	hypothetical protein
	XP_001610803.1	484906	Alveolata	Apicomplexa	Babesia bovis T2Bo	pre-mRNA cleavage complex II protein Clp1
	XP_012646980.2	30608	Metazoa	Chordata	Microcebus murinus	polynucleotide 5'-hydroxyl-kinase NOL9 isoform X1
	XP_012646981.2	30608	Metazoa	Chordata	Microcebus murinus	polynucleotide 5'-hydroxyl-kinase NOL9 isoform X2
	XP_012646982.2	30608	Metazoa	Chordata	Microcebus murinus	polynucleotide 5'-hydroxyl-kinase NOL9 isoform X3
	XP_012605364.1	30608	Metazoa	Chordata	Microcebus murinus	polyribonucleotide 5'-hydroxyl-kinase Clp1 isoform X1
	XP_012605365.1	30608	Metazoa	Chordata	Microcebus murinus	polyribonucleotide 5'-hydroxyl-kinase Clp1 isoform X2
	XP_023113813.1	9685	Metazoa	Chordata	Felis catus	polynucleotide 5'-hydroxyl-kinase NOL9 isoform X2
	XP_023113812.1	9685	Metazoa	Chordata	Felis catus	polynucleotide 5'-hydroxyl-kinase NOL9 isoform X1
	XP_019667999.1	9685	Metazoa	Chordata	Felis catus	polyribonucleotide 5'-hydroxyl-kinase Clp1
	XP_019668000.1	9685	Metazoa	Chordata	Felis catus	polyribonucleotide 5'-hydroxyl-kinase Clp1
	XP_023095626.1	9685	Metazoa	Chordata	Felis catus	polyribonucleotide 5'-hydroxyl-kinase Clp1
	XP_003993417.1	9685	Metazoa	Chordata	Felis catus	polyribonucleotide 5'-hydroxyl-kinase Clp1
	XP_962576.2	367110	Fungi	Dikarya	Neurospora crassa OR74A	hypothetical protein
	XP_959496.1	367110	Fungi	Dikarya	Neurospora crassa OR74A	GRC3
	XP_712732.1	237561	Fungi	Dikarya	Candida albicans SC5314	cleavage polyadenylation factor subunit
	XP_713081.2	237561	Fungi	Dikarya	Candida albicans SC5314	polynucleotide 5'-hydroxyl-kinase
	XP_004301291.1	101020	Viridiplantae	Streptophyta	Fragaria vesca subsp. vesca	polynucleotide 5'-hydroxyl-kinase NOL9
	XP_004302357.1	101020	Viridiplantae	Streptophyta	Fragaria vesca subsp. vesca	protein CLP1 homolog
	XP_023091131.1	510516	Fungi	Dikarya	Aspergillus oryzae RIB40	mitochondrial 54S ribosomal protein YmL9
	XP_023093528.1	510516	Fungi	Dikarya	Aspergillus oryzae RIB40	60S ribosomal protein L17
	XP_003193845.1	367775	Fungi	Dikarya	Cryptococcus gattii WM276	Conserved hypothetical protein
	XP_003194418.1	367775	Fungi	Dikarya	Cryptococcus gattii WM276	conserved hypothetical protein
	XP_013936420.1	871575	Fungi	Dikarya	Ogataea parapolymorpha DL-1	Subunit of cleavage factor I
	XP_013935200.1	871575	Fungi	Dikarya	Ogataea parapolymorpha DL-1	Protein GRC3
	XP_004228464.1	4081	Viridiplantae	Streptophyta	Solanum lycopersicum	protein CLP1 homolog
	XP_010312308.1	4081	Viridiplantae	Streptophyta	Solanum lycopersicum	protein CLP1 homolog
	XP_004236162.1	4081	Viridiplantae	Streptophyta	Solanum lycopersicum	polynucleotide 5'-hydroxyl-kinase NOL9
	XP_007032440.2	3641	Viridiplantae	Streptophyta	Theobroma cacao	protein CLP1 homolog
	XP_007010521.1	3641	Viridiplantae	Streptophyta	Theobroma cacao	polynucleotide 5'-hydroxyl-kinase NOL9 isoform X2
	XP_007010520.1	3641	Viridiplantae	Streptophyta	Theobroma cacao	polynucleotide 5'-hydroxyl-kinase NOL9 isoform X1
	XP_001382371.2	322104	Fungi	Dikarya	Scheffersomyces stipitis CBS 6054	predicted protein
	XP_001386260.2	322104	Fungi	Dikarya	Scheffersomyces stipitis CBS 6054	predicted protein
	XP_011774153.1	679716	Euglenozoa	Kinetoplastida	Trypanosoma brucei gambiense DAL972	pre-mRNA cleavage complex II Clp1-like
	XP_011775407.1	679716	Euglenozoa	Kinetoplastida	Trypanosoma brucei gambiense DAL972	hypothetical protein
	XP_003077928.1	70448	Viridiplantae	Chlorophyta	Ostreococcus tauri	P-loop containing nucleoside triphosphate hydrolase
	XP_003393694.2	30195	Metazoa	Ecdysozoa	Bombus terrestris	polynucleotide 5'-hydroxyl-kinase NOL9 isoform X1
	XP_012172911.1	30195	Metazoa	Ecdysozoa	Bombus terrestris	polynucleotide 5'-hydroxyl-kinase NOL9 isoform X2
	XP_012172919.1	30195	Metazoa	Ecdysozoa	Bombus terrestris	polynucleotide 5'-hydroxyl-kinase NOL9 isoform X3
	XP_012173307.1	30195	Metazoa	Ecdysozoa	Bombus terrestris	LOW QUALITY PROTEIN: protein CLP1 homolog
	XP_003592786.2	3880	Viridiplantae	Streptophyta	Medicago truncatula	Pre-mRNA cleavage complex II protein Clp1
	XP_013446525.1	3880	Viridiplantae	Streptophyta	Medicago truncatula	polynucleotide 5-hydroxyl-kinase NOL9-like protein
	XP_013446526.1	3880	Viridiplantae	Streptophyta	Medicago truncatula	polynucleotide 5-hydroxyl-kinase NOL9-like protein
	XP_003849423.1	336722	Fungi	Dikarya	Zymoseptoria tritici IPO323	hypothetical protein
	XP_002123550.2	7719	Metazoa	Chordata	Ciona intestinalis	polynucleotide 5'-hydroxyl-kinase NOL9-like
	XP_002127726.1	7719	Metazoa	Chordata	Ciona intestinalis	polyribonucleotide 5'-hydroxyl-kinase Clp1
	XP_003665201.1	573729	Fungi	Dikarya	Thermothelomyces thermophilus ATCC 42464	hypothetical protein
	XP_003666281.1	573729	Fungi	Dikarya	Thermothelomyces thermophilus ATCC 42464	hypothetical protein
	XP_003652857.1	578455	Fungi	Dikarya	Thielavia terrestris NRRL 8126	hypothetical protein
	XP_003654358.1	578455	Fungi	Dikarya	Thielavia terrestris NRRL 8126	hypothetical protein
	XP_003670046.1	1071378	Fungi	Dikarya	Naumovozyma dairenensis CBS 421	hypothetical protein
	XP_003670168.1	1071378	Fungi	Dikarya	Naumovozyma dairenensis CBS 421	hypothetical protein
	XP_003858502.1	5661	Euglenozoa	Kinetoplastida	Leishmania donovani	hypothetical protein
	XP_003862954.1	5661	Euglenozoa	Kinetoplastida	Leishmania donovani	pre-mRNA cleavage complex II Clp1-like protein
	XP_006643847.1	4533	Viridiplantae	Streptophyta	Oryza brachyantha	polynucleotide 5'-hydroxyl-kinase NOL9-like
	XP_015693885.1	4533	Viridiplantae	Streptophyta	Oryza brachyantha	polynucleotide 5'-hydroxyl-kinase NOL9-like
	XP_006647074.2	4533	Viridiplantae	Streptophyta	Oryza brachyantha	protein CLP1 homolog
	XP_014055011.1	8030	Metazoa	Chordata	Salmo salar	polyribonucleotide 5'-hydroxyl-kinase Clp1-like isoform X1
	XP_014055012.1	8030	Metazoa	Chordata	Salmo salar	polyribonucleotide 5'-hydroxyl-kinase Clp1-like isoform X2
	XP_014067586.1	8030	Metazoa	Chordata	Salmo salar	polyribonucleotide 5'-hydroxyl-kinase Clp1
	XP_013991542.1	8030	Metazoa	Chordata	Salmo salar	polynucleotide 5'-hydroxyl-kinase NOL9 isoform X1
	XP_013991543.1	8030	Metazoa	Chordata	Salmo salar	polynucleotide 5'-hydroxyl-kinase NOL9 isoform X2
	XP_013991544.1	8030	Metazoa	Chordata	Salmo salar	polynucleotide 5'-hydroxyl-kinase NOL9 isoform X3
	XP_013991545.1	8030	Metazoa	Chordata	Salmo salar	polynucleotide 5'-hydroxyl-kinase NOL9 isoform X3
	XP_013991546.1	8030	Metazoa	Chordata	Salmo salar	polynucleotide 5'-hydroxyl-kinase NOL9 isoform X3
	XP_013991548.1	8030	Metazoa	Chordata	Salmo salar	polynucleotide 5'-hydroxyl-kinase NOL9 isoform X3
	XP_013991549.1	8030	Metazoa	Chordata	Salmo salar	polynucleotide 5'-hydroxyl-kinase NOL9 isoform X3
	XP_003872204.1	929439	Euglenozoa	Kinetoplastida	Leishmania mexicana MHOM/GT/2001/U1103	conserved hypothetical protein
	XP_003877385.1	929439	Euglenozoa	Kinetoplastida	Leishmania mexicana MHOM/GT/2001/U1103	pre-mRNA cleavage complex II Clp1-like protein
	XP_003644932.1	931890	Fungi	Dikarya	Eremothecium cymbalariae DBVPG#7215	Hypothetical protein
	XP_003647416.1	931890	Fungi	Dikarya	Eremothecium cymbalariae DBVPG#7215	hypothetical protein
	XP_003685210.1	1071381	Fungi	Dikarya	Tetrapisispora phaffii CBS 4417	hypothetical protein
	XP_003687787.1	1071381	Fungi	Dikarya	Tetrapisispora phaffii CBS 4417	hypothetical protein
	XP_003673244.1	1064592	Fungi	Dikarya	Naumovozyma castellii CBS 4309	hypothetical protein
	XP_003674581.1	1064592	Fungi	Dikarya	Naumovozyma castellii CBS 4309	hypothetical protein
	XP_018644897.1	6183	Metazoa	Platyhelminthes	Schistosoma mansoni	cleavage/polyadenylation factor ia subunit clp1p
	XP_018650789.1	6183	Metazoa	Platyhelminthes	Schistosoma mansoni	hypothetical protein
	XP_004545536.1	106582	Metazoa	Chordata	Maylandia zebra	polyribonucleotide 5'-hydroxyl-kinase Clp1
	XP_004545537.1	106582	Metazoa	Chordata	Maylandia zebra	polyribonucleotide 5'-hydroxyl-kinase Clp1
	XP_004560400.2	106582	Metazoa	Chordata	Maylandia zebra	polynucleotide 5'-hydroxyl-kinase NOL9
	XP_011315992.1	229533	Fungi	Dikarya	Fusarium graminearum PH-1	GRC3 protein
	XP_011323475.1	229533	Fungi	Dikarya	Fusarium graminearum PH-1	hypothetical protein
	XP_023964082.1	8478	Metazoa	Chordata	Chrysemys picta bellii	polyribonucleotide 5'-hydroxyl-kinase Clp1
	XP_005295012.1	8478	Metazoa	Chordata	Chrysemys picta bellii	polyribonucleotide 5'-hydroxyl-kinase Clp1
	XP_005295013.1	8478	Metazoa	Chordata	Chrysemys picta bellii	polyribonucleotide 5'-hydroxyl-kinase Clp1
	XP_023966022.1	8478	Metazoa	Chordata	Chrysemys picta bellii	polynucleotide 5'-hydroxyl-kinase NOL9 isoform X1
	XP_023966023.1	8478	Metazoa	Chordata	Chrysemys picta bellii	polynucleotide 5'-hydroxyl-kinase NOL9 isoform X2
	XP_015209433.1	7918	Metazoa	Chordata	Lepisosteus oculatus	polyribonucleotide 5'-hydroxyl-kinase Clp1
	NP_001319471.1	3702	Viridiplantae	Streptophyta	Arabidopsis thaliana	CLP-similar protein 3
	NP_001327497.1	3702	Viridiplantae	Streptophyta	Arabidopsis thaliana	CLP-similar protein 3
	NP_187119.1	3702	Viridiplantae	Streptophyta	Arabidopsis thaliana	CLP-similar protein 3
	XP_015192803.1	7918	Metazoa	Chordata	Lepisosteus oculatus	polynucleotide 5'-hydroxyl-kinase NOL9
	XP_003679178.1	4950	Fungi	Dikarya	Torulaspora delbrueckii	hypothetical protein
	XP_003682747.1	4950	Fungi	Dikarya	Torulaspora delbrueckii	hypothetical protein
	XP_019831215.1	9915	Metazoa	Chordata	Bos indicus	polyribonucleotide 5'-hydroxyl-kinase Clp1
	XP_019831216.1	9915	Metazoa	Chordata	Bos indicus	polyribonucleotide 5'-hydroxyl-kinase Clp1
	XP_019831217.1	9915	Metazoa	Chordata	Bos indicus	polyribonucleotide 5'-hydroxyl-kinase Clp1
	XP_019831714.1	9915	Metazoa	Chordata	Bos indicus	polynucleotide 5'-hydroxyl-kinase NOL9
	XP_005046536.1	59894	Metazoa	Chordata	Ficedula albicollis	polyribonucleotide 5'-hydroxyl-kinase Clp1
	XP_005057712.1	59894	Metazoa	Chordata	Ficedula albicollis	polynucleotide 5'-hydroxyl-kinase NOL9 isoform X1
	XP_016158930.1	59894	Metazoa	Chordata	Ficedula albicollis	polynucleotide 5'-hydroxyl-kinase NOL9 isoform X2
	XP_003822193.1	9597	Metazoa	Chordata	Pan paniscus	polynucleotide 5'-hydroxyl-kinase NOL9
	XP_003826469.1	9597	Metazoa	Chordata	Pan paniscus	polyribonucleotide 5'-hydroxyl-kinase Clp1
	XP_004951435.1	4555	Viridiplantae	Streptophyta	Setaria italica	protein CLP1 homolog
	XP_004967623.2	4555	Viridiplantae	Streptophyta	Setaria italica	polynucleotide 5'-hydroxyl-kinase NOL9
	XP_004968455.1	4555	Viridiplantae	Streptophyta	Setaria italica	polynucleotide 5'-hydroxyl-kinase NOL9
	XP_003891089.2	9555	Metazoa	Chordata	Papio anubis	polynucleotide 5'-hydroxyl-kinase NOL9
	NP_001330301.1	3702	Viridiplantae	Streptophyta	Arabidopsis thaliana	Pre-mRNA cleavage complex II protein family
	NP_001318534.1	3702	Viridiplantae	Streptophyta	Arabidopsis thaliana	Pre-mRNA cleavage complex II protein family
	NP_850805.1	3702	Viridiplantae	Streptophyta	Arabidopsis thaliana	Pre-mRNA cleavage complex II protein family
	NP_568243.1	3702	Viridiplantae	Streptophyta	Arabidopsis thaliana	Pre-mRNA cleavage complex II protein family
	XP_003909896.1	9555	Metazoa	Chordata	Papio anubis	polyribonucleotide 5'-hydroxyl-kinase Clp1
	XP_009184290.1	9555	Metazoa	Chordata	Papio anubis	polyribonucleotide 5'-hydroxyl-kinase Clp1
	XP_009184291.1	9555	Metazoa	Chordata	Papio anubis	polyribonucleotide 5'-hydroxyl-kinase Clp1
	NP_198809.2	3702	Viridiplantae	Streptophyta	Arabidopsis thaliana	CLP1-similar protein 5
	XP_017148284.1	7229	Metazoa	Ecdysozoa	Drosophila miranda	LOW QUALITY PROTEIN: protein CLP1 homolog
	XP_017147463.1	7229	Metazoa	Ecdysozoa	Drosophila miranda	polynucleotide 5'-hydroxyl-kinase NOL9
	XP_017147464.1	7229	Metazoa	Ecdysozoa	Drosophila miranda	polynucleotide 5'-hydroxyl-kinase NOL9
	XP_003887313.1	907965	Fungi	Microsporidia	Encephalitozoon hellem ATCC 50504	pre-mRNA cleavage GTPase subunit
	XP_009264544.1	1178016	Fungi	Microsporidia	Encephalitozoon romaleae SJ-2008	pre-mRNA cleavage complex GTPase subunit
	XP_009259063.1	1028729	Fungi	Dikarya	Fusarium pseudograminearum CS3096	hypothetical protein
	XP_009263681.1	1028729	Fungi	Dikarya	Fusarium pseudograminearum CS3096	hypothetical protein
	XP_003954963.1	1071382	Fungi	Dikarya	Kazachstania africana CBS 2517	hypothetical protein
	XP_003959769.1	1071382	Fungi	Dikarya	Kazachstania africana CBS 2517	hypothetical protein
	XP_009134780.1	3711	Viridiplantae	Streptophyta	Brassica rapa	protein CLP1 homolog
	XP_009140224.1	3711	Viridiplantae	Streptophyta	Brassica rapa	protein CLP1 homolog 5-like
	XP_009122003.1	3711	Viridiplantae	Streptophyta	Brassica rapa	polynucleotide 5'-hydroxyl-kinase NOL9
	XP_009122004.1	3711	Viridiplantae	Streptophyta	Brassica rapa	polynucleotide 5'-hydroxyl-kinase NOL9
	XP_018679269.1	214687	Viridiplantae	Streptophyta	Musa acuminata subsp. malaccensis	polynucleotide 5'-hydroxyl-kinase NOL9-like isoform X2
	XP_009394098.1	214687	Viridiplantae	Streptophyta	Musa acuminata subsp. malaccensis	polynucleotide 5'-hydroxyl-kinase NOL9-like isoform X1
	XP_009394102.1	214687	Viridiplantae	Streptophyta	Musa acuminata subsp. malaccensis	polynucleotide 5'-hydroxyl-kinase NOL9-like isoform X4
	XP_009408924.1	214687	Viridiplantae	Streptophyta	Musa acuminata subsp. malaccensis	polynucleotide 5'-hydroxyl-kinase NOL9 isoform X1
	XP_009419303.1	214687	Viridiplantae	Streptophyta	Musa acuminata subsp. malaccensis	protein CLP1 homolog
	XP_003869644.1	1136231	Fungi	Dikarya	Candida orthopsilosis Co 90-125	cleavage factor I subunit
	XP_003871439.1	1136231	Fungi	Dikarya	Candida orthopsilosis Co 90-125	Grc3 protein
	XP_004178155.1	1071380	Fungi	Dikarya	Tetrapisispora blattae CBS 6284	hypothetical protein
	XP_004180159.1	1071380	Fungi	Dikarya	Tetrapisispora blattae CBS 6284	hypothetical protein
	XP_005346728.1	79684	Metazoa	Chordata	Microtus ochrogaster	polyribonucleotide 5'-hydroxyl-kinase Clp1
	XP_005353717.1	79684	Metazoa	Chordata	Microtus ochrogaster	polynucleotide 5'-hydroxyl-kinase NOL9 isoform X2
	XP_026637758.1	79684	Metazoa	Chordata	Microtus ochrogaster	polynucleotide 5'-hydroxyl-kinase NOL9 isoform X1
	XP_001360953.1	46245	Metazoa	Ecdysozoa	Drosophila pseudoobscura pseudoobscura	uncharacterized protein
	XP_006476700.1	2711	Viridiplantae	Streptophyta	Citrus sinensis	polynucleotide 5'-hydroxyl-kinase NOL9
	XP_001361771.4	46245	Metazoa	Ecdysozoa	Drosophila pseudoobscura pseudoobscura	uncharacterized protein
	XP_006480447.1	2711	Viridiplantae	Streptophyta	Citrus sinensis	protein CLP1 homolog
	XP_012438697.1	29730	Viridiplantae	Streptophyta	Gossypium raimondii	polynucleotide 5'-hydroxyl-kinase NOL9
	XP_012458670.1	29730	Viridiplantae	Streptophyta	Gossypium raimondii	protein CLP1 homolog
	XP_011389435.1	237631	Fungi	Dikarya	Ustilago maydis 521	hypothetical protein
	XP_012570279.1	3827	Viridiplantae	Streptophyta	Cicer arietinum	protein CLP1 homolog
	XP_004504479.1	3827	Viridiplantae	Streptophyta	Cicer arietinum	polynucleotide 5'-hydroxyl-kinase NOL9
	XP_020228343.1	3821	Viridiplantae	Streptophyta	Cajanus cajan	polynucleotide 5'-hydroxyl-kinase NOL9
	XP_020235312.1	3821	Viridiplantae	Streptophyta	Cajanus cajan	uncharacterized protein LOC109815121
	XP_020235402.1	3821	Viridiplantae	Streptophyta	Cajanus cajan	polynucleotide 5'-hydroxyl-kinase NOL9
	XP_020235403.1	3821	Viridiplantae	Streptophyta	Cajanus cajan	polynucleotide 5'-hydroxyl-kinase NOL9
	NP_078930.4	9606	Metazoa	Chordata	Homo sapiens	polynucleotide 5'-hydroxyl-kinase NOL9
	XP_005263550.1	9606	Metazoa	Chordata	Homo sapiens	polynucleotide 5'-hydroxyl-kinase NOL9 isoform X2
	XP_004833485.1	1537102	Alveolata	Apicomplexa	Theileria equi strain WA	conserved hypothetical protein
	XP_017447197.1	10116	Metazoa	Chordata	Rattus norvegicus	polyribonucleotide 5'-hydroxyl-kinase Clp1 isoform X1
	XP_017447198.1	10116	Metazoa	Chordata	Rattus norvegicus	polyribonucleotide 5'-hydroxyl-kinase Clp1 isoform X2
	XP_006234524.1	10116	Metazoa	Chordata	Rattus norvegicus	polyribonucleotide 5'-hydroxyl-kinase Clp1 isoform X2
	NP_001009599.1	10116	Metazoa	Chordata	Rattus norvegicus	polyribonucleotide 5'-hydroxyl-kinase Clp1
	XP_007215421.1	3760	Viridiplantae	Streptophyta	Prunus persica	protein CLP1 homolog
	XP_007211322.1	3760	Viridiplantae	Streptophyta	Prunus persica	polynucleotide 5'-hydroxyl-kinase NOL9
	XP_008230723.1	102107	Viridiplantae	Streptophyta	Prunus mume	protein CLP1 homolog
	XP_008239684.1	102107	Viridiplantae	Streptophyta	Prunus mume	LOW QUALITY PROTEIN: polynucleotide 5'-hydroxyl-kinase NOL9
	XP_022464617.1	1071383	Fungi	Dikarya	Kazachstania naganishii CBS 8797	hypothetical protein
	XP_022465566.1	1071383	Fungi	Dikarya	Kazachstania naganishii CBS 8797	hypothetical protein
	XP_005544965.1	9541	Metazoa	Chordata	Macaca fascicularis	polynucleotide 5'-hydroxyl-kinase NOL9 isoform X1
	XP_005544966.1	9541	Metazoa	Chordata	Macaca fascicularis	polynucleotide 5'-hydroxyl-kinase NOL9 isoform X2
	XP_233702.4	10116	Metazoa	Chordata	Rattus norvegicus	polynucleotide 5'-hydroxyl-kinase NOL9
	XP_005577901.1	9541	Metazoa	Chordata	Macaca fascicularis	polyribonucleotide 5'-hydroxyl-kinase Clp1 isoform X1
	XP_005577902.1	9541	Metazoa	Chordata	Macaca fascicularis	polyribonucleotide 5'-hydroxyl-kinase Clp1 isoform X1
	NP_001274603.1	9541	Metazoa	Chordata	Macaca fascicularis	polyribonucleotide 5'-hydroxyl-kinase Clp1
	XP_015289667.1	9541	Metazoa	Chordata	Macaca fascicularis	polyribonucleotide 5'-hydroxyl-kinase Clp1 isoform X1
	XP_015289668.1	9541	Metazoa	Chordata	Macaca fascicularis	polyribonucleotide 5'-hydroxyl-kinase Clp1 isoform X1
	XP_022532818.1	7994	Metazoa	Chordata	Astyanax mexicanus	polynucleotide 5'-hydroxyl-kinase NOL9
	XP_022532819.1	7994	Metazoa	Chordata	Astyanax mexicanus	polynucleotide 5'-hydroxyl-kinase NOL9
	XP_022532820.1	7994	Metazoa	Chordata	Astyanax mexicanus	polynucleotide 5'-hydroxyl-kinase NOL9
	XP_022532821.1	7994	Metazoa	Chordata	Astyanax mexicanus	polynucleotide 5'-hydroxyl-kinase NOL9
	XP_022539235.1	7994	Metazoa	Chordata	Astyanax mexicanus	polyribonucleotide 5'-hydroxyl-kinase Clp1
	XP_007235365.1	7994	Metazoa	Chordata	Astyanax mexicanus	polyribonucleotide 5'-hydroxyl-kinase Clp1
	XP_007996426.1	60711	Metazoa	Chordata	Chlorocebus sabaeus	polyribonucleotide 5'-hydroxyl-kinase Clp1
	XP_007978928.1	60711	Metazoa	Chordata	Chlorocebus sabaeus	polynucleotide 5'-hydroxyl-kinase NOL9
	XP_029119051.1	51953	Viridiplantae	Streptophyta	Elaeis guineensis	polynucleotide 5'-hydroxyl-kinase NOL9
	XP_010936308.1	51953	Viridiplantae	Streptophyta	Elaeis guineensis	polynucleotide 5'-hydroxyl-kinase NOL9
	XP_010936380.1	51953	Viridiplantae	Streptophyta	Elaeis guineensis	polynucleotide 5'-hydroxyl-kinase NOL9
	XP_010936451.1	51953	Viridiplantae	Streptophyta	Elaeis guineensis	polynucleotide 5'-hydroxyl-kinase NOL9
	XP_010909089.1	51953	Viridiplantae	Streptophyta	Elaeis guineensis	protein CLP1 homolog
	XP_029118985.1	51953	Viridiplantae	Streptophyta	Elaeis guineensis	LOW QUALITY PROTEIN: polynucleotide 5'-hydroxyl-kinase NOL9-like
	XP_010925392.1	51953	Viridiplantae	Streptophyta	Elaeis guineensis	protein CLP1 homolog
	XP_007151004.1	3885	Viridiplantae	Streptophyta	Phaseolus vulgaris	hypothetical protein
	XP_007142676.1	3885	Viridiplantae	Streptophyta	Phaseolus vulgaris	hypothetical protein
	XP_007136548.1	3885	Viridiplantae	Streptophyta	Phaseolus vulgaris	hypothetical protein
	XP_010670324.1	3555	Viridiplantae	Streptophyta	Beta vulgaris subsp. vulgaris	protein CLP1 homolog
	XP_010678646.1	3555	Viridiplantae	Streptophyta	Beta vulgaris subsp. vulgaris	polynucleotide 5'-hydroxyl-kinase NOL9
	XP_011100008.1	4182	Viridiplantae	Streptophyta	Sesamum indicum	protein CLP1 homolog
	XP_020552164.1	4182	Viridiplantae	Streptophyta	Sesamum indicum	polynucleotide 5'-hydroxyl-kinase NOL9
	XP_016891725.1	244447	Metazoa	Chordata	Cynoglossus semilaevis	polynucleotide 5'-hydroxyl-kinase NOL9
	XP_008317366.1	244447	Metazoa	Chordata	Cynoglossus semilaevis	polynucleotide 5'-hydroxyl-kinase NOL9
	XP_008325271.1	244447	Metazoa	Chordata	Cynoglossus semilaevis	polyribonucleotide 5'-hydroxyl-kinase Clp1
	XP_017636076.1	29729	Viridiplantae	Streptophyta	Gossypium arboreum	polynucleotide 5'-hydroxyl-kinase NOL9
	XP_017613089.1	29729	Viridiplantae	Streptophyta	Gossypium arboreum	protein CLP1 homolog
	XP_008412763.1	8081	Metazoa	Chordata	Poecilia reticulata	polynucleotide 5'-hydroxyl-kinase NOL9
	XP_008418531.1	8081	Metazoa	Chordata	Poecilia reticulata	polyribonucleotide 5'-hydroxyl-kinase Clp1
	XP_008418532.1	8081	Metazoa	Chordata	Poecilia reticulata	polyribonucleotide 5'-hydroxyl-kinase Clp1
	XP_010417718.1	90675	Viridiplantae	Streptophyta	Camelina sativa	protein CLP1 homolog
	XP_010419654.1	90675	Viridiplantae	Streptophyta	Camelina sativa	polynucleotide 5'-hydroxyl-kinase NOL9-like
	XP_010436831.1	90675	Viridiplantae	Streptophyta	Camelina sativa	protein CLP1 homolog 5-like
	XP_010445668.1	90675	Viridiplantae	Streptophyta	Camelina sativa	protein CLP1 homolog 5-like
	XP_010451798.1	90675	Viridiplantae	Streptophyta	Camelina sativa	protein CLP1 homolog 5-like
	XP_010453135.1	90675	Viridiplantae	Streptophyta	Camelina sativa	polynucleotide 5'-hydroxyl-kinase NOL9-like
	XP_010463954.1	90675	Viridiplantae	Streptophyta	Camelina sativa	protein CLP1 homolog isoform X2
	XP_010463952.1	90675	Viridiplantae	Streptophyta	Camelina sativa	protein CLP1 homolog isoform X1
	XP_010463953.1	90675	Viridiplantae	Streptophyta	Camelina sativa	protein CLP1 homolog isoform X1
	XP_010485851.1	90675	Viridiplantae	Streptophyta	Camelina sativa	protein CLP1 homolog
	XP_010491791.1	90675	Viridiplantae	Streptophyta	Camelina sativa	polynucleotide 5'-hydroxyl-kinase NOL9
	XP_013735779.1	3708	Viridiplantae	Streptophyta	Brassica napus	protein CLP1 homolog
	XP_013751014.1	3708	Viridiplantae	Streptophyta	Brassica napus	protein CLP1 homolog 5
	XP_013668104.1	3708	Viridiplantae	Streptophyta	Brassica napus	polynucleotide 5'-hydroxyl-kinase NOL9
	XP_013668105.1	3708	Viridiplantae	Streptophyta	Brassica napus	polynucleotide 5'-hydroxyl-kinase NOL9
	XP_013750443.1	3708	Viridiplantae	Streptophyta	Brassica napus	protein CLP1 homolog
	XP_013700761.1	3708	Viridiplantae	Streptophyta	Brassica napus	protein CLP1 homolog
	XP_022565343.1	3708	Viridiplantae	Streptophyta	Brassica napus	polynucleotide 5'-hydroxyl-kinase NOL9-like
	XP_022565344.1	3708	Viridiplantae	Streptophyta	Brassica napus	polynucleotide 5'-hydroxyl-kinase NOL9-like
	NP_001333167.1	7955	Metazoa	Chordata	Danio rerio	polyribonucleotide 5'-hydroxyl-kinase Clp1
	XP_012648352.1	1133968	Alveolata	Apicomplexa	Babesia microti strain RI	conserved Plasmodium protein
	XP_013628378.1	109376	Viridiplantae	Streptophyta	Brassica oleracea var. oleracea	protein CLP1 homolog
	XP_013635606.1	109376	Viridiplantae	Streptophyta	Brassica oleracea var. oleracea	protein CLP1 homolog 5-like
	XP_013590721.1	109376	Viridiplantae	Streptophyta	Brassica oleracea var. oleracea	protein CLP1 homolog
	XP_013609123.1	109376	Viridiplantae	Streptophyta	Brassica oleracea var. oleracea	polynucleotide 5'-hydroxyl-kinase NOL9
	XP_013609124.1	109376	Viridiplantae	Streptophyta	Brassica oleracea var. oleracea	polynucleotide 5'-hydroxyl-kinase NOL9
	XP_016578391.1	4072	Viridiplantae	Streptophyta	Capsicum annuum	protein CLP1 homolog isoform X1
	XP_016578401.1	4072	Viridiplantae	Streptophyta	Capsicum annuum	protein CLP1 homolog isoform X1
	XP_016578409.1	4072	Viridiplantae	Streptophyta	Capsicum annuum	protein CLP1 homolog isoform X1
	XP_016578416.1	4072	Viridiplantae	Streptophyta	Capsicum annuum	protein CLP1 homolog isoform X1
	XP_016578425.1	4072	Viridiplantae	Streptophyta	Capsicum annuum	protein CLP1 homolog isoform X2
	XP_016563544.1	4072	Viridiplantae	Streptophyta	Capsicum annuum	polynucleotide 5'-hydroxyl-kinase NOL9
	XP_009689686.1	869250	Alveolata	Apicomplexa	Theileria orientalis strain Shintoku	conserved hypothetical protein
	XP_022637041.1	3916	Viridiplantae	Streptophyta	Vigna radiata var. radiata	polynucleotide 5'-hydroxyl-kinase NOL9 isoform X1
	XP_022637043.1	3916	Viridiplantae	Streptophyta	Vigna radiata var. radiata	polynucleotide 5'-hydroxyl-kinase NOL9 isoform X1
	XP_022637045.1	3916	Viridiplantae	Streptophyta	Vigna radiata var. radiata	polynucleotide 5'-hydroxyl-kinase NOL9 isoform X1
	XP_022637048.1	3916	Viridiplantae	Streptophyta	Vigna radiata var. radiata	polynucleotide 5'-hydroxyl-kinase NOL9 isoform X2
	XP_014513731.1	3916	Viridiplantae	Streptophyta	Vigna radiata var. radiata	protein CLP1 homolog
	XP_696106.3	7955	Metazoa	Chordata	Danio rerio	polynucleotide 5'-hydroxyl-kinase NOL9
	XP_002081348.1	7240	Metazoa	Ecdysozoa	Drosophila simulans	uncharacterized protein
	XP_016027901.1	7240	Metazoa	Ecdysozoa	Drosophila simulans	uncharacterized protein
	XP_010704070.1	5679	Euglenozoa	Kinetoplastida	Leishmania panamensis	hypothetical protein
	XP_010701260.1	5679	Euglenozoa	Kinetoplastida	Leishmania panamensis	pre-mRNA cleavage complex II Clp1 protein
	XP_016203146.1	130454	Viridiplantae	Streptophyta	Arachis ipaensis	polynucleotide 5'-hydroxyl-kinase NOL9 isoform X1
	XP_016203147.1	130454	Viridiplantae	Streptophyta	Arachis ipaensis	polynucleotide 5'-hydroxyl-kinase NOL9 isoform X1
	XP_016203148.1	130454	Viridiplantae	Streptophyta	Arachis ipaensis	polynucleotide 5'-hydroxyl-kinase NOL9 isoform X1
	XP_020979994.1	130454	Viridiplantae	Streptophyta	Arachis ipaensis	polynucleotide 5'-hydroxyl-kinase NOL9 isoform X2
	XP_020961286.1	130454	Viridiplantae	Streptophyta	Arachis ipaensis	protein CLP1 homolog
	XP_016206916.1	130454	Viridiplantae	Streptophyta	Arachis ipaensis	protein CLP1 homolog
	XP_020960466.1	130454	Viridiplantae	Streptophyta	Arachis ipaensis	protein CLP1 homolog
	XP_016170647.1	130454	Viridiplantae	Streptophyta	Arachis ipaensis	protein CLP1 homolog
	XP_020965044.1	130454	Viridiplantae	Streptophyta	Arachis ipaensis	protein CLP1 homolog
	XP_020965045.1	130454	Viridiplantae	Streptophyta	Arachis ipaensis	protein CLP1 homolog
	XP_020999033.1	130453	Viridiplantae	Streptophyta	Arachis duranensis	polynucleotide 5'-hydroxyl-kinase NOL9 isoform X2
	XP_015967686.1	130453	Viridiplantae	Streptophyta	Arachis duranensis	polynucleotide 5'-hydroxyl-kinase NOL9 isoform X1
	XP_015967687.1	130453	Viridiplantae	Streptophyta	Arachis duranensis	polynucleotide 5'-hydroxyl-kinase NOL9 isoform X1
	XP_015967688.1	130453	Viridiplantae	Streptophyta	Arachis duranensis	polynucleotide 5'-hydroxyl-kinase NOL9 isoform X1
	XP_020999034.1	130453	Viridiplantae	Streptophyta	Arachis duranensis	polynucleotide 5'-hydroxyl-kinase NOL9 isoform X3
	XP_015971050.1	130453	Viridiplantae	Streptophyta	Arachis duranensis	protein CLP1 homolog
	XP_015971051.1	130453	Viridiplantae	Streptophyta	Arachis duranensis	protein CLP1 homolog
	XP_015971052.1	130453	Viridiplantae	Streptophyta	Arachis duranensis	protein CLP1 homolog
	XP_015971053.1	130453	Viridiplantae	Streptophyta	Arachis duranensis	protein CLP1 homolog
	XP_015971055.1	130453	Viridiplantae	Streptophyta	Arachis duranensis	protein CLP1 homolog
	XP_015971058.1	130453	Viridiplantae	Streptophyta	Arachis duranensis	protein CLP1 homolog
	XP_020980683.1	130453	Viridiplantae	Streptophyta	Arachis duranensis	protein CLP1 homolog
	XP_020980684.1	130453	Viridiplantae	Streptophyta	Arachis duranensis	protein CLP1 homolog
	XP_020980685.1	130453	Viridiplantae	Streptophyta	Arachis duranensis	protein CLP1 homolog
	XP_020980686.1	130453	Viridiplantae	Streptophyta	Arachis duranensis	protein CLP1 homolog
	XP_020980687.1	130453	Viridiplantae	Streptophyta	Arachis duranensis	protein CLP1 homolog
	XP_020980688.1	130453	Viridiplantae	Streptophyta	Arachis duranensis	protein CLP1 homolog
	XP_020980689.1	130453	Viridiplantae	Streptophyta	Arachis duranensis	protein CLP1 homolog
	XP_024928621.1	326968	Viridiplantae	Streptophyta	Ziziphus jujuba	protein CLP1 homolog isoform X2
	XP_015879368.1	326968	Viridiplantae	Streptophyta	Ziziphus jujuba	protein CLP1 homolog isoform X1
	XP_015882700.1	326968	Viridiplantae	Streptophyta	Ziziphus jujuba	polynucleotide 5'-hydroxyl-kinase NOL9
	NP_001009599.1	10116	Metazoa	Chordata	Rattus norvegicus	polyribonucleotide 5'-hydroxyl-kinase Clp1
	XP_018971802.1	7962	Metazoa	Chordata	Cyprinus carpio	polyribonucleotide 5'-hydroxyl-kinase Clp1-like
	XP_018972741.1	7962	Metazoa	Chordata	Cyprinus carpio	polynucleotide 5'-hydroxyl-kinase NOL9-like
	XP_018938075.1	7962	Metazoa	Chordata	Cyprinus carpio	polyribonucleotide 5'-hydroxyl-kinase Clp1
	XP_001076353.1	10116	Metazoa	Chordata	Rattus norvegicus	polynucleotide 5'-hydroxyl-kinase NOL9
	XP_019129406.1	215358	Metazoa	Chordata	Larimichthys crocea	polynucleotide 5'-hydroxyl-kinase NOL9
	XP_027129004.1	215358	Metazoa	Chordata	Larimichthys crocea	polyribonucleotide 5'-hydroxyl-kinase Clp1
	XP_027129005.1	215358	Metazoa	Chordata	Larimichthys crocea	polyribonucleotide 5'-hydroxyl-kinase Clp1
	XP_027129006.1	215358	Metazoa	Chordata	Larimichthys crocea	polyribonucleotide 5'-hydroxyl-kinase Clp1
	XP_012766503.1	5866	Alveolata	Apicomplexa	Babesia bigemina	pre-mRNA cleavage complex II protein Clp1
	XP_012767159.1	5866	Alveolata	Apicomplexa	Babesia bigemina	Polynucleotide 5'-hydroxyl-kinase NOL9
	XP_016736319.1	3635	Viridiplantae	Streptophyta	Gossypium hirsutum	polynucleotide 5'-hydroxyl-kinase NOL9-like
	XP_016751461.1	3635	Viridiplantae	Streptophyta	Gossypium hirsutum	protein CLP1 homolog isoform X1
	XP_016751462.1	3635	Viridiplantae	Streptophyta	Gossypium hirsutum	protein CLP1 homolog isoform X2
	XP_016666426.1	3635	Viridiplantae	Streptophyta	Gossypium hirsutum	protein CLP1 homolog
	XP_016726817.1	3635	Viridiplantae	Streptophyta	Gossypium hirsutum	polynucleotide 5'-hydroxyl-kinase NOL9-like
	XP_024501180.1	34506	Metazoa	Ecdysozoa	Strongyloides ratti	Polynucleotide 5'-hydroxyl-kinase NOL9
	XP_024505189.1	34506	Metazoa	Ecdysozoa	Strongyloides ratti	Polyribonucleotide 5'-hydroxyl-kinase Clp1
	XP_024500443.1	34506	Metazoa	Ecdysozoa	Strongyloides ratti	Polynucleotide 5'-hydroxyl-kinase NOL9
	XP_017414784.1	3914	Viridiplantae	Streptophyta	Vigna angularis	protein CLP1 homolog
	XP_017420812.1	3914	Viridiplantae	Streptophyta	Vigna angularis	polynucleotide 5'-hydroxyl-kinase NOL9-like
	XP_017437587.1	3914	Viridiplantae	Streptophyta	Vigna angularis	polynucleotide 5'-hydroxyl-kinase NOL9-like isoform X2
	XP_017437583.1	3914	Viridiplantae	Streptophyta	Vigna angularis	polynucleotide 5'-hydroxyl-kinase NOL9-like isoform X1
	XP_017437584.1	3914	Viridiplantae	Streptophyta	Vigna angularis	polynucleotide 5'-hydroxyl-kinase NOL9-like isoform X1
	XP_017437585.1	3914	Viridiplantae	Streptophyta	Vigna angularis	polynucleotide 5'-hydroxyl-kinase NOL9-like isoform X1
	XP_017437588.1	3914	Viridiplantae	Streptophyta	Vigna angularis	polynucleotide 5'-hydroxyl-kinase NOL9-like isoform X3
	XP_017437589.1	3914	Viridiplantae	Streptophyta	Vigna angularis	polynucleotide 5'-hydroxyl-kinase NOL9-like isoform X3
	XP_017437590.1	3914	Viridiplantae	Streptophyta	Vigna angularis	polynucleotide 5'-hydroxyl-kinase NOL9-like isoform X4
	XP_017437591.1	3914	Viridiplantae	Streptophyta	Vigna angularis	polynucleotide 5'-hydroxyl-kinase NOL9-like isoform X4
	XP_017437593.1	3914	Viridiplantae	Streptophyta	Vigna angularis	polynucleotide 5'-hydroxyl-kinase NOL9-like isoform X4
	XP_017437594.1	3914	Viridiplantae	Streptophyta	Vigna angularis	polynucleotide 5'-hydroxyl-kinase NOL9-like isoform X4
	XP_017838609.1	30019	Metazoa	Ecdysozoa	Drosophila busckii	polynucleotide 5'-hydroxyl-kinase NOL9
	XP_017837548.1	30019	Metazoa	Ecdysozoa	Drosophila busckii	protein CLP1 homolog
	XP_018219451.1	1080349	Fungi	Dikarya	Saccharomyces eubayanus	CLP1-like protein
	XP_018220402.1	1080349	Fungi	Dikarya	Saccharomyces eubayanus	GRC3-like protein
	XP_015054892.1	28526	Viridiplantae	Streptophyta	Solanum pennellii	protein CLP1 homolog
	XP_015069994.1	28526	Viridiplantae	Streptophyta	Solanum pennellii	polynucleotide 5'-hydroxyl-kinase NOL9
	XP_022674762.1	1003335	Fungi	Dikarya	Kluyveromyces marxianus DMKU3-1042	protein GRC3
	XP_022675579.1	1003335	Fungi	Dikarya	Kluyveromyces marxianus DMKU3-1042	protein CLP1
	XP_015611088.1	39947	Viridiplantae	Streptophyta	Oryza sativa Japonica Group	polynucleotide 5'-hydroxyl-kinase NOL9
	XP_015628839.1	39947	Viridiplantae	Streptophyta	Oryza sativa Japonica Group	polynucleotide 5'-hydroxyl-kinase NOL9 isoform X1
	XP_015628863.1	39947	Viridiplantae	Streptophyta	Oryza sativa Japonica Group	polynucleotide 5'-hydroxyl-kinase NOL9 isoform X3
	XP_015628847.1	39947	Viridiplantae	Streptophyta	Oryza sativa Japonica Group	polynucleotide 5'-hydroxyl-kinase NOL9 isoform X2
	XP_015626268.1	39947	Viridiplantae	Streptophyta	Oryza sativa Japonica Group	protein CLP1 homolog
	XP_022275148.1	9615	Metazoa	Chordata	Canis lupus familiaris	polynucleotide 5'-hydroxyl-kinase NOL9
	XP_027865095.1	32473	Metazoa	Chordata	Xiphophorus couchianus	polyribonucleotide 5'-hydroxyl-kinase Clp1
	XP_027867218.1	32473	Metazoa	Chordata	Xiphophorus couchianus	polynucleotide 5'-hydroxyl-kinase NOL9
	XP_015801590.1	105023	Metazoa	Chordata	Nothobranchius furzeri	polyribonucleotide 5'-hydroxyl-kinase Clp1
	XP_015822614.1	105023	Metazoa	Chordata	Nothobranchius furzeri	polynucleotide 5'-hydroxyl-kinase NOL9
	XP_015822615.1	105023	Metazoa	Chordata	Nothobranchius furzeri	polynucleotide 5'-hydroxyl-kinase NOL9
	XP_015822616.1	105023	Metazoa	Chordata	Nothobranchius furzeri	polynucleotide 5'-hydroxyl-kinase NOL9
	XP_015485422.1	9157	Metazoa	Chordata	Parus major	polyribonucleotide 5'-hydroxyl-kinase Clp1
	XP_015503630.1	9157	Metazoa	Chordata	Parus major	polynucleotide 5'-hydroxyl-kinase NOL9 isoform X2
	XP_015503629.1	9157	Metazoa	Chordata	Parus major	polynucleotide 5'-hydroxyl-kinase NOL9 isoform X1
	XP_024972946.1	59895	Viridiplantae	Streptophyta	Cynara cardunculus var. scolymus	polynucleotide 5'-hydroxyl-kinase NOL9 isoform X1
	XP_024972947.1	59895	Viridiplantae	Streptophyta	Cynara cardunculus var. scolymus	polynucleotide 5'-hydroxyl-kinase NOL9 isoform X1
	XP_024972948.1	59895	Viridiplantae	Streptophyta	Cynara cardunculus var. scolymus	polynucleotide 5'-hydroxyl-kinase NOL9 isoform X1
	XP_024972950.1	59895	Viridiplantae	Streptophyta	Cynara cardunculus var. scolymus	polynucleotide 5'-hydroxyl-kinase NOL9 isoform X3
	XP_024978734.1	59895	Viridiplantae	Streptophyta	Cynara cardunculus var. scolymus	protein CLP1 homolog isoform X1
	XP_024978735.1	59895	Viridiplantae	Streptophyta	Cynara cardunculus var. scolymus	protein CLP1 homolog isoform X2
	XP_020088227.1	4615	Viridiplantae	Streptophyta	Ananas comosus	protein CLP1 homolog
	XP_020098104.1	4615	Viridiplantae	Streptophyta	Ananas comosus	polynucleotide 5'-hydroxyl-kinase NOL9-like
	XP_020108251.1	4615	Viridiplantae	Streptophyta	Ananas comosus	polynucleotide 5'-hydroxyl-kinase NOL9
	XP_020108252.1	4615	Viridiplantae	Streptophyta	Ananas comosus	polynucleotide 5'-hydroxyl-kinase NOL9
	XP_020108253.1	4615	Viridiplantae	Streptophyta	Ananas comosus	polynucleotide 5'-hydroxyl-kinase NOL9
	XP_020108254.1	4615	Viridiplantae	Streptophyta	Ananas comosus	polynucleotide 5'-hydroxyl-kinase NOL9
	XP_020082571.1	4615	Viridiplantae	Streptophyta	Ananas comosus	protein CLP1 homolog
	XP_017988144.1	45286	Fungi	Dikarya	Eremothecium sinecaudum	HEL132Cp
	XP_017988889.1	45286	Fungi	Dikarya	Eremothecium sinecaudum	HFR038Wp
	XP_005631257.1	9615	Metazoa	Chordata	Canis lupus familiaris	polyribonucleotide 5'-hydroxyl-kinase Clp1
	XP_005631258.1	9615	Metazoa	Chordata	Canis lupus familiaris	polyribonucleotide 5'-hydroxyl-kinase Clp1
	XP_852672.1	9615	Metazoa	Chordata	Canis lupus familiaris	polyribonucleotide 5'-hydroxyl-kinase Clp1
	XP_015719144.1	93934	Metazoa	Chordata	Coturnix japonica	polyribonucleotide 5'-hydroxyl-kinase Clp1
	XP_015738036.1	93934	Metazoa	Chordata	Coturnix japonica	polynucleotide 5'-hydroxyl-kinase NOL9
	XP_017256885.1	79200	Viridiplantae	Streptophyta	Daucus carota subsp. sativus	protein CLP1 homolog isoform X1
	XP_017256886.1	79200	Viridiplantae	Streptophyta	Daucus carota subsp. sativus	protein CLP1 homolog isoform X2
	XP_017218411.1	79200	Viridiplantae	Streptophyta	Daucus carota subsp. sativus	polynucleotide 5'-hydroxyl-kinase NOL9
	XP_018734659.1	796027	Fungi	Dikarya	Sugiyamaella lignohabitans	Clp1p
	XP_018734907.1	796027	Fungi	Dikarya	Sugiyamaella lignohabitans	Grc3p
	XP_018143075.1	1380566	Fungi	Dikarya	Pochonia chlamydosporia 170	CLP1 protein
	XP_018143592.1	1380566	Fungi	Dikarya	Pochonia chlamydosporia 170	Clp1 protein
	XP_021592579.1	3983	Viridiplantae	Streptophyta	Manihot esculenta	polynucleotide 5'-hydroxyl-kinase NOL9
	XP_021599795.1	3983	Viridiplantae	Streptophyta	Manihot esculenta	protein CLP1 homolog isoform X1
	XP_021599796.1	3983	Viridiplantae	Streptophyta	Manihot esculenta	protein CLP1 homolog isoform X2
	XP_017329272.1	7998	Metazoa	Chordata	Ictalurus punctatus	polyribonucleotide 5'-hydroxyl-kinase Clp1 isoform X1
	XP_017329273.1	7998	Metazoa	Chordata	Ictalurus punctatus	polyribonucleotide 5'-hydroxyl-kinase Clp1 isoform X2
	XP_017342874.1	7998	Metazoa	Chordata	Ictalurus punctatus	polynucleotide 5'-hydroxyl-kinase NOL9
	XP_017342875.1	7998	Metazoa	Chordata	Ictalurus punctatus	polynucleotide 5'-hydroxyl-kinase NOL9
	XP_017342876.1	7998	Metazoa	Chordata	Ictalurus punctatus	polynucleotide 5'-hydroxyl-kinase NOL9
	XP_017342878.1	7998	Metazoa	Chordata	Ictalurus punctatus	polynucleotide 5'-hydroxyl-kinase NOL9
	XP_018079927.1	8355	Metazoa	Chordata	Xenopus laevis	polyribonucleotide 5'-hydroxyl-kinase Clp1 isoform X1
	XP_018079928.1	8355	Metazoa	Chordata	Xenopus laevis	polyribonucleotide 5'-hydroxyl-kinase Clp1 isoform X2
	NP_001084787.1	8355	Metazoa	Chordata	Xenopus laevis	polyribonucleotide 5'-hydroxyl-kinase Clp1
	XP_018081623.1	8355	Metazoa	Chordata	Xenopus laevis	polynucleotide 5'-hydroxyl-kinase NOL9-like
	XP_018164591.1	759273	Fungi	Dikarya	Colletotrichum higginsianum IMI 349063	RNA processing protein
	XP_018151041.1	759273	Fungi	Dikarya	Colletotrichum higginsianum IMI 349063	mRNA cleavage and polyadenylation factor CLP1
	XP_017914536.1	9925	Metazoa	Chordata	Capra hircus	polyribonucleotide 5'-hydroxyl-kinase Clp1
	XP_017914537.1	9925	Metazoa	Chordata	Capra hircus	polyribonucleotide 5'-hydroxyl-kinase Clp1
	XP_017914538.1	9925	Metazoa	Chordata	Capra hircus	polyribonucleotide 5'-hydroxyl-kinase Clp1
	XP_017914539.1	9925	Metazoa	Chordata	Capra hircus	polyribonucleotide 5'-hydroxyl-kinase Clp1
	XP_017914540.1	9925	Metazoa	Chordata	Capra hircus	polyribonucleotide 5'-hydroxyl-kinase Clp1
	XP_017914541.1	9925	Metazoa	Chordata	Capra hircus	polyribonucleotide 5'-hydroxyl-kinase Clp1
	XP_017914542.1	9925	Metazoa	Chordata	Capra hircus	polyribonucleotide 5'-hydroxyl-kinase Clp1
	XP_017914543.1	9925	Metazoa	Chordata	Capra hircus	polyribonucleotide 5'-hydroxyl-kinase Clp1
	XP_005690889.2	9925	Metazoa	Chordata	Capra hircus	polynucleotide 5'-hydroxyl-kinase NOL9
	XP_003444745.1	8128	Metazoa	Chordata	Oreochromis niloticus	polyribonucleotide 5'-hydroxyl-kinase Clp1
	XP_013126437.1	8128	Metazoa	Chordata	Oreochromis niloticus	polyribonucleotide 5'-hydroxyl-kinase Clp1
	XP_005448456.1	8128	Metazoa	Chordata	Oreochromis niloticus	polynucleotide 5'-hydroxyl-kinase NOL9
	XP_005448457.1	8128	Metazoa	Chordata	Oreochromis niloticus	polynucleotide 5'-hydroxyl-kinase NOL9
	XP_019205802.1	8128	Metazoa	Chordata	Oreochromis niloticus	polynucleotide 5'-hydroxyl-kinase NOL9
	XP_019453945.1	3871	Viridiplantae	Streptophyta	Lupinus angustifolius	protein CLP1 homolog
	XP_019453947.1	3871	Viridiplantae	Streptophyta	Lupinus angustifolius	protein CLP1 homolog
	XP_019462804.1	3871	Viridiplantae	Streptophyta	Lupinus angustifolius	polynucleotide 5'-hydroxyl-kinase NOL9-like isoform X1
	XP_019462805.1	3871	Viridiplantae	Streptophyta	Lupinus angustifolius	polynucleotide 5'-hydroxyl-kinase NOL9-like isoform X2
	XP_019415905.1	3871	Viridiplantae	Streptophyta	Lupinus angustifolius	polynucleotide 5'-hydroxyl-kinase NOL9-like
	XP_020250364.1	4686	Viridiplantae	Streptophyta	Asparagus officinalis	polynucleotide 5'-hydroxyl-kinase NOL9
	XP_020250367.1	4686	Viridiplantae	Streptophyta	Asparagus officinalis	polynucleotide 5'-hydroxyl-kinase NOL9
	XP_020270004.1	4686	Viridiplantae	Streptophyta	Asparagus officinalis	protein CLP1 homolog
	XP_020242603.1	4686	Viridiplantae	Streptophyta	Asparagus officinalis	polynucleotide 5'-hydroxyl-kinase NOL9-like
	XP_020250643.1	4686	Viridiplantae	Streptophyta	Asparagus officinalis	protein CLP1 homolog
	XP_019252974.1	49451	Viridiplantae	Streptophyta	Nicotiana attenuata	protein CLP1 homolog
	XP_019243664.1	49451	Viridiplantae	Streptophyta	Nicotiana attenuata	polynucleotide 5'-hydroxyl-kinase NOL9
	XP_020358046.1	8019	Metazoa	Chordata	Oncorhynchus kisutch	polyribonucleotide 5'-hydroxyl-kinase Clp1
	XP_001377300.2	13616	Metazoa	Chordata	Monodelphis domestica	polynucleotide 5'-hydroxyl-kinase NOL9
	XP_020314602.1	8019	Metazoa	Chordata	Oncorhynchus kisutch	polynucleotide 5'-hydroxyl-kinase NOL9-like
	XP_020314603.1	8019	Metazoa	Chordata	Oncorhynchus kisutch	polynucleotide 5'-hydroxyl-kinase NOL9-like
	XP_020314604.1	8019	Metazoa	Chordata	Oncorhynchus kisutch	polynucleotide 5'-hydroxyl-kinase NOL9-like
	XP_020314605.1	8019	Metazoa	Chordata	Oncorhynchus kisutch	polynucleotide 5'-hydroxyl-kinase NOL9-like
	XP_020314606.1	8019	Metazoa	Chordata	Oncorhynchus kisutch	polynucleotide 5'-hydroxyl-kinase NOL9-like
	XP_020328443.1	8019	Metazoa	Chordata	Oncorhynchus kisutch	polyribonucleotide 5'-hydroxyl-kinase Clp1-like isoform X1
	XP_020328444.1	8019	Metazoa	Chordata	Oncorhynchus kisutch	polyribonucleotide 5'-hydroxyl-kinase Clp1-like isoform X1
	XP_020328445.1	8019	Metazoa	Chordata	Oncorhynchus kisutch	polyribonucleotide 5'-hydroxyl-kinase Clp1-like isoform X2
	XP_007497549.1	13616	Metazoa	Chordata	Monodelphis domestica	polyribonucleotide 5'-hydroxyl-kinase Clp1 isoform X1
	XP_001366918.2	13616	Metazoa	Chordata	Monodelphis domestica	polyribonucleotide 5'-hydroxyl-kinase Clp1 isoform X1
	XP_007497550.1	13616	Metazoa	Chordata	Monodelphis domestica	polyribonucleotide 5'-hydroxyl-kinase Clp1 isoform X2
	XP_022302426.1	6565	Metazoa	Lophotrochozoa	Crassostrea virginica	LOW QUALITY PROTEIN: polynucleotide 5'-hydroxyl-kinase NOL9-like
	XP_022303130.1	6565	Metazoa	Lophotrochozoa	Crassostrea virginica	polyribonucleotide 5'-hydroxyl-kinase Clp1-like isoform X1
	XP_022303131.1	6565	Metazoa	Lophotrochozoa	Crassostrea virginica	polyribonucleotide 5'-hydroxyl-kinase Clp1-like isoform X2
	XP_022303132.1	6565	Metazoa	Lophotrochozoa	Crassostrea virginica	polyribonucleotide 5'-hydroxyl-kinase Clp1-like isoform X3
	XP_021258198.1	8996	Metazoa	Chordata	Numida meleagris	polyribonucleotide 5'-hydroxyl-kinase Clp1
	XP_021273484.1	8996	Metazoa	Chordata	Numida meleagris	polynucleotide 5'-hydroxyl-kinase NOL9
	XP_016281775.1	13616	Metazoa	Chordata	Monodelphis domestica	polyribonucleotide 5'-hydroxyl-kinase Clp1
	XP_028963624.1	3750	Viridiplantae	Streptophyta	Malus domestica	protein CLP1 homolog isoform X2
	XP_028963626.1	3750	Viridiplantae	Streptophyta	Malus domestica	protein CLP1 homolog isoform X4
	XP_028963623.1	3750	Viridiplantae	Streptophyta	Malus domestica	protein CLP1 homolog isoform X1
	XP_028963625.1	3750	Viridiplantae	Streptophyta	Malus domestica	protein CLP1 homolog isoform X3
	XP_008374498.2	3750	Viridiplantae	Streptophyta	Malus domestica	LOW QUALITY PROTEIN: polynucleotide 5'-hydroxyl-kinase NOL9-like
	XP_008393083.2	3750	Viridiplantae	Streptophyta	Malus domestica	polynucleotide 5'-hydroxyl-kinase NOL9-like
	XP_008341533.1	3750	Viridiplantae	Streptophyta	Malus domestica	protein CLP1 homolog
	XP_022019438.1	4232	Viridiplantae	Streptophyta	Helianthus annuus	polynucleotide 5'-hydroxyl-kinase NOL9-like isoform X1
	XP_022019445.1	4232	Viridiplantae	Streptophyta	Helianthus annuus	polynucleotide 5'-hydroxyl-kinase NOL9-like isoform X2
	XP_021983346.1	4232	Viridiplantae	Streptophyta	Helianthus annuus	protein CLP1 homolog
	XP_021983347.1	4232	Viridiplantae	Streptophyta	Helianthus annuus	protein CLP1 homolog
	XP_021996793.1	4232	Viridiplantae	Streptophyta	Helianthus annuus	protein CLP1 homolog isoform X1
	XP_021996794.1	4232	Viridiplantae	Streptophyta	Helianthus annuus	protein CLP1 homolog isoform X1
	XP_021996795.1	4232	Viridiplantae	Streptophyta	Helianthus annuus	protein CLP1 homolog isoform X1
	XP_021996796.1	4232	Viridiplantae	Streptophyta	Helianthus annuus	protein CLP1 homolog isoform X2
	XP_022017016.1	4232	Viridiplantae	Streptophyta	Helianthus annuus	polynucleotide 5'-hydroxyl-kinase NOL9-like
	XP_022017017.1	4232	Viridiplantae	Streptophyta	Helianthus annuus	polynucleotide 5'-hydroxyl-kinase NOL9-like
	XP_022017018.1	4232	Viridiplantae	Streptophyta	Helianthus annuus	polynucleotide 5'-hydroxyl-kinase NOL9-like
	XP_021416932.1	8022	Metazoa	Chordata	Oncorhynchus mykiss	polyribonucleotide 5'-hydroxyl-kinase Clp1-like
	XP_021421731.1	8022	Metazoa	Chordata	Oncorhynchus mykiss	polynucleotide 5'-hydroxyl-kinase NOL9-like
	XP_021439659.1	8022	Metazoa	Chordata	Oncorhynchus mykiss	polyribonucleotide 5'-hydroxyl-kinase Clp1
	XP_021439660.1	8022	Metazoa	Chordata	Oncorhynchus mykiss	polyribonucleotide 5'-hydroxyl-kinase Clp1
	XP_001659890.2	7159	Metazoa	Ecdysozoa	Aedes aegypti	protein CLP1 homolog
	XP_021699171.1	7159	Metazoa	Ecdysozoa	Aedes aegypti	polynucleotide 5'-hydroxyl-kinase NOL9
	XP_021699172.1	7159	Metazoa	Ecdysozoa	Aedes aegypti	polynucleotide 5'-hydroxyl-kinase NOL9
	XP_025802659.1	206008	Viridiplantae	Streptophyta	Panicum hallii	protein CLP1 homolog
	XP_025818781.1	206008	Viridiplantae	Streptophyta	Panicum hallii	polynucleotide 5'-hydroxyl-kinase NOL9
	NP_001012292.1	9031	Metazoa	Chordata	Gallus gallus	polyribonucleotide 5'-hydroxyl-kinase Clp1
	XP_007515247.1	41875	Viridiplantae	Chlorophyta	Bathycoccus prasinos	predicted protein
	XP_007509223.1	41875	Viridiplantae	Chlorophyta	Bathycoccus prasinos	predicted protein
	XP_004086339.1	8090	Metazoa	Chordata	Oryzias latipes	polynucleotide 5'-hydroxyl-kinase NOL9
	XP_004073288.1	8090	Metazoa	Chordata	Oryzias latipes	polyribonucleotide 5'-hydroxyl-kinase Clp1
	XP_004073289.1	8090	Metazoa	Chordata	Oryzias latipes	polyribonucleotide 5'-hydroxyl-kinase Clp1
	NP_001075182.1	9913	Metazoa	Chordata	Bos taurus	polyribonucleotide 5'-hydroxyl-kinase Clp1
	XP_024830855.1	9913	Metazoa	Chordata	Bos taurus	polyribonucleotide 5'-hydroxyl-kinase Clp1 isoform X1
	XP_005216587.1	9913	Metazoa	Chordata	Bos taurus	polyribonucleotide 5'-hydroxyl-kinase Clp1 isoform X1
	XP_005216588.1	9913	Metazoa	Chordata	Bos taurus	polyribonucleotide 5'-hydroxyl-kinase Clp1 isoform X1
	XP_005216589.1	9913	Metazoa	Chordata	Bos taurus	polyribonucleotide 5'-hydroxyl-kinase Clp1 isoform X1
	NP_001193528.1	9913	Metazoa	Chordata	Bos taurus	polynucleotide 5'-hydroxyl-kinase NOL9
	XP_022816748.1	69820	Metazoa	Ecdysozoa	Spodoptera litura	polynucleotide 5'-hydroxyl-kinase NOL9 isoform X1
	XP_022816822.1	69820	Metazoa	Ecdysozoa	Spodoptera litura	polynucleotide 5'-hydroxyl-kinase NOL9 isoform X2
	XP_022817787.1	69820	Metazoa	Ecdysozoa	Spodoptera litura	protein CLP1 homolog isoform X1
	XP_022817788.1	69820	Metazoa	Ecdysozoa	Spodoptera litura	protein CLP1 homolog isoform X2
	XP_022817789.1	69820	Metazoa	Ecdysozoa	Spodoptera litura	protein CLP1 homolog isoform X3
	XP_022817790.1	69820	Metazoa	Ecdysozoa	Spodoptera litura	protein CLP1 homolog isoform X4
	XP_023456209.1	122368	Fungi	Dikarya	Cercospora beticola	Polynucleotide 5'-hydroxyl-kinase grc3
	XP_023448688.1	122368	Fungi	Dikarya	Cercospora beticola	mRNA cleavage and polyadenylation factor CLP1
	XP_004013805.1	9940	Metazoa	Chordata	Ovis aries	polynucleotide 5'-hydroxyl-kinase NOL9
	XP_015152524.2	9031	Metazoa	Chordata	Gallus gallus	polynucleotide 5'-hydroxyl-kinase NOL9
	XP_027835596.1	9940	Metazoa	Chordata	Ovis aries	polyribonucleotide 5'-hydroxyl-kinase Clp1
	XP_027835597.1	9940	Metazoa	Chordata	Ovis aries	polyribonucleotide 5'-hydroxyl-kinase Clp1
	XP_027835598.1	9940	Metazoa	Chordata	Ovis aries	polyribonucleotide 5'-hydroxyl-kinase Clp1
	XP_027835599.1	9940	Metazoa	Chordata	Ovis aries	polyribonucleotide 5'-hydroxyl-kinase Clp1
	XP_027835600.1	9940	Metazoa	Chordata	Ovis aries	polyribonucleotide 5'-hydroxyl-kinase Clp1
	XP_011951842.2	9940	Metazoa	Chordata	Ovis aries	polyribonucleotide 5'-hydroxyl-kinase Clp1
	XP_022892743.1	158386	Viridiplantae	Streptophyta	Olea europaea var. sylvestris	protein CLP1 homolog
	XP_022866178.1	158386	Viridiplantae	Streptophyta	Olea europaea var. sylvestris	polynucleotide 5'-hydroxyl-kinase NOL9-like
	XP_014324227.1	8083	Metazoa	Chordata	Xiphophorus maculatus	polynucleotide 5'-hydroxyl-kinase NOL9
	XP_001607103.1	7425	Metazoa	Ecdysozoa	Nasonia vitripennis	polynucleotide 5'-hydroxyl-kinase NOL9
	XP_005809869.1	8083	Metazoa	Chordata	Xiphophorus maculatus	polyribonucleotide 5'-hydroxyl-kinase Clp1
	XP_023533688.1	3664	Viridiplantae	Streptophyta	Cucurbita pepo subsp. pepo	protein CLP1 homolog
	XP_023541663.1	3664	Viridiplantae	Streptophyta	Cucurbita pepo subsp. pepo	polynucleotide 5'-hydroxyl-kinase NOL9
	XP_023981321.1	9755	Metazoa	Chordata	Physeter catodon	polynucleotide 5'-hydroxyl-kinase NOL9 isoform X4
	XP_028357358.1	9755	Metazoa	Chordata	Physeter catodon	polyribonucleotide 5'-hydroxyl-kinase Clp1 isoform X1
	XP_028357359.1	9755	Metazoa	Chordata	Physeter catodon	polyribonucleotide 5'-hydroxyl-kinase Clp1 isoform X1
	XP_028357360.1	9755	Metazoa	Chordata	Physeter catodon	polyribonucleotide 5'-hydroxyl-kinase Clp1 isoform X2
	XP_007119237.1	9755	Metazoa	Chordata	Physeter catodon	polyribonucleotide 5'-hydroxyl-kinase Clp1 isoform X2
	XP_007119238.1	9755	Metazoa	Chordata	Physeter catodon	polyribonucleotide 5'-hydroxyl-kinase Clp1 isoform X2
	XP_007119239.1	9755	Metazoa	Chordata	Physeter catodon	polyribonucleotide 5'-hydroxyl-kinase Clp1 isoform X2
	XP_016837907.1	7425	Metazoa	Ecdysozoa	Nasonia vitripennis	protein CLP1 homolog
	XP_008216172.1	7425	Metazoa	Ecdysozoa	Nasonia vitripennis	protein CLP1 homolog
	XP_001492021.1	9796	Metazoa	Chordata	Equus caballus	polynucleotide 5'-hydroxyl-kinase NOL9
	XP_023509855.1	9796	Metazoa	Chordata	Equus caballus	polyribonucleotide 5'-hydroxyl-kinase Clp1
	XP_023509856.1	9796	Metazoa	Chordata	Equus caballus	polyribonucleotide 5'-hydroxyl-kinase Clp1
	XP_001497158.2	9796	Metazoa	Chordata	Equus caballus	polyribonucleotide 5'-hydroxyl-kinase Clp1
	XP_005598206.1	9796	Metazoa	Chordata	Equus caballus	polyribonucleotide 5'-hydroxyl-kinase Clp1
	XP_005598207.1	9796	Metazoa	Chordata	Equus caballus	polyribonucleotide 5'-hydroxyl-kinase Clp1
	XP_024285145.1	74940	Metazoa	Chordata	Oncorhynchus tshawytscha	polyribonucleotide 5'-hydroxyl-kinase Clp1
	XP_001604145.1	7425	Metazoa	Ecdysozoa	Nasonia vitripennis	protein CLP1 homolog
	XP_024238744.1	74940	Metazoa	Chordata	Oncorhynchus tshawytscha	polyribonucleotide 5'-hydroxyl-kinase Clp1-like
	XP_024239905.1	74940	Metazoa	Chordata	Oncorhynchus tshawytscha	polynucleotide 5'-hydroxyl-kinase NOL9
	XP_024239906.1	74940	Metazoa	Chordata	Oncorhynchus tshawytscha	polynucleotide 5'-hydroxyl-kinase NOL9
	XP_024239907.1	74940	Metazoa	Chordata	Oncorhynchus tshawytscha	polynucleotide 5'-hydroxyl-kinase NOL9
	XP_024239908.1	74940	Metazoa	Chordata	Oncorhynchus tshawytscha	polynucleotide 5'-hydroxyl-kinase NOL9
	XP_024239909.1	74940	Metazoa	Chordata	Oncorhynchus tshawytscha	polynucleotide 5'-hydroxyl-kinase NOL9
	XP_024239910.1	74940	Metazoa	Chordata	Oncorhynchus tshawytscha	polynucleotide 5'-hydroxyl-kinase NOL9
	XP_514340.2	9598	Metazoa	Chordata	Pan troglodytes	polynucleotide 5'-hydroxyl-kinase NOL9 isoform X1
	NP_001315211.1	9598	Metazoa	Chordata	Pan troglodytes	polyribonucleotide 5'-hydroxyl-kinase Clp1
	XP_008190421.1	7070	Metazoa	Ecdysozoa	Tribolium castaneum	polynucleotide 5'-hydroxyl-kinase NOL9
	XP_002811608.1	9601	Metazoa	Chordata	Pongo abelii	polynucleotide 5'-hydroxyl-kinase NOL9
	XP_024111470.1	9601	Metazoa	Chordata	Pongo abelii	polyribonucleotide 5'-hydroxyl-kinase Clp1
	XP_024111471.1	9601	Metazoa	Chordata	Pongo abelii	polyribonucleotide 5'-hydroxyl-kinase Clp1
	XP_023845795.1	8036	Metazoa	Chordata	Salvelinus alpinus	LOW QUALITY PROTEIN: polyribonucleotide 5'-hydroxyl-kinase Clp1-like
	XP_023848335.1	8036	Metazoa	Chordata	Salvelinus alpinus	polyribonucleotide 5'-hydroxyl-kinase Clp1
	XP_023861170.1	8036	Metazoa	Chordata	Salvelinus alpinus	polynucleotide 5'-hydroxyl-kinase NOL9
	XP_023861171.1	8036	Metazoa	Chordata	Salvelinus alpinus	polynucleotide 5'-hydroxyl-kinase NOL9
	XP_023861172.1	8036	Metazoa	Chordata	Salvelinus alpinus	polynucleotide 5'-hydroxyl-kinase NOL9
	XP_023861173.1	8036	Metazoa	Chordata	Salvelinus alpinus	polynucleotide 5'-hydroxyl-kinase NOL9
	XP_023861174.1	8036	Metazoa	Chordata	Salvelinus alpinus	polynucleotide 5'-hydroxyl-kinase NOL9
	XP_023861175.1	8036	Metazoa	Chordata	Salvelinus alpinus	polynucleotide 5'-hydroxyl-kinase NOL9
	XP_023861176.1	8036	Metazoa	Chordata	Salvelinus alpinus	polynucleotide 5'-hydroxyl-kinase NOL9
	XP_023861178.1	8036	Metazoa	Chordata	Salvelinus alpinus	polynucleotide 5'-hydroxyl-kinase NOL9
	XP_975022.2	7070	Metazoa	Ecdysozoa	Tribolium castaneum	protein CLP1 homolog
	XP_024185664.1	74649	Viridiplantae	Streptophyta	Rosa chinensis	protein CLP1 homolog
	XP_024173481.1	74649	Viridiplantae	Streptophyta	Rosa chinensis	polynucleotide 5'-hydroxyl-kinase NOL9
	XP_029319837.1	4909	Fungi	Dikarya	Pichia kudriavzevii	uncharacterized protein
	XP_029320232.1	4909	Fungi	Dikarya	Pichia kudriavzevii	uncharacterized protein
	XP_025096265.1	400727	Metazoa	Lophotrochozoa	Pomacea canaliculata	polyribonucleotide 5'-hydroxyl-kinase Clp1-like
	XP_025106666.1	400727	Metazoa	Lophotrochozoa	Pomacea canaliculata	polynucleotide 5'-hydroxyl-kinase NOL9-like isoform X1
	XP_025106667.1	400727	Metazoa	Lophotrochozoa	Pomacea canaliculata	uncharacterized protein LOC112571683 isoform X2
	XP_025106668.1	400727	Metazoa	Lophotrochozoa	Pomacea canaliculata	uncharacterized protein LOC112571683 isoform X2
	XP_025701639.1	3818	Viridiplantae	Streptophyta	Arachis hypogaea	polynucleotide 5'-hydroxyl-kinase NOL9
	XP_025701640.1	3818	Viridiplantae	Streptophyta	Arachis hypogaea	polynucleotide 5'-hydroxyl-kinase NOL9
	XP_025605767.1	3818	Viridiplantae	Streptophyta	Arachis hypogaea	protein CLP1 homolog
	XP_025605768.1	3818	Viridiplantae	Streptophyta	Arachis hypogaea	protein CLP1 homolog
	XP_025605769.1	3818	Viridiplantae	Streptophyta	Arachis hypogaea	protein CLP1 homolog
	XP_025605771.1	3818	Viridiplantae	Streptophyta	Arachis hypogaea	protein CLP1 homolog
	XP_025605772.1	3818	Viridiplantae	Streptophyta	Arachis hypogaea	protein CLP1 homolog
	XP_025605773.1	3818	Viridiplantae	Streptophyta	Arachis hypogaea	protein CLP1 homolog
	XP_025605774.1	3818	Viridiplantae	Streptophyta	Arachis hypogaea	protein CLP1 homolog
	XP_025605776.1	3818	Viridiplantae	Streptophyta	Arachis hypogaea	protein CLP1 homolog
	XP_029143456.1	3818	Viridiplantae	Streptophyta	Arachis hypogaea	protein CLP1 homolog
	XP_029143457.1	3818	Viridiplantae	Streptophyta	Arachis hypogaea	protein CLP1 homolog
	XP_029143458.1	3818	Viridiplantae	Streptophyta	Arachis hypogaea	protein CLP1 homolog
	XP_025655242.1	3818	Viridiplantae	Streptophyta	Arachis hypogaea	polynucleotide 5'-hydroxyl-kinase NOL9 isoform X1
	XP_025655243.1	3818	Viridiplantae	Streptophyta	Arachis hypogaea	polynucleotide 5'-hydroxyl-kinase NOL9 isoform X1
	XP_025655244.1	3818	Viridiplantae	Streptophyta	Arachis hypogaea	polynucleotide 5'-hydroxyl-kinase NOL9 isoform X1
	XP_025655246.1	3818	Viridiplantae	Streptophyta	Arachis hypogaea	polynucleotide 5'-hydroxyl-kinase NOL9 isoform X2
	XP_025658478.1	3818	Viridiplantae	Streptophyta	Arachis hypogaea	protein CLP1 homolog
	XP_025661857.1	3818	Viridiplantae	Streptophyta	Arachis hypogaea	protein CLP1 homolog
	XP_025658479.1	3818	Viridiplantae	Streptophyta	Arachis hypogaea	protein CLP1 homolog
	XP_025669726.1	3818	Viridiplantae	Streptophyta	Arachis hypogaea	protein CLP1 homolog
	XP_025669727.1	3818	Viridiplantae	Streptophyta	Arachis hypogaea	protein CLP1 homolog
	XP_025669729.1	3818	Viridiplantae	Streptophyta	Arachis hypogaea	protein CLP1 homolog
	XP_024373645.1	3218	Viridiplantae	Streptophyta	Physcomitrella patens	uncharacterized protein LOC112281401
	XP_006048969.1	89462	Metazoa	Chordata	Bubalus bubalis	polynucleotide 5'-hydroxyl-kinase NOL9
	XP_006080797.1	89462	Metazoa	Chordata	Bubalus bubalis	polyribonucleotide 5'-hydroxyl-kinase Clp1
	XP_006080798.1	89462	Metazoa	Chordata	Bubalus bubalis	polyribonucleotide 5'-hydroxyl-kinase Clp1
	XP_006080800.1	89462	Metazoa	Chordata	Bubalus bubalis	polyribonucleotide 5'-hydroxyl-kinase Clp1
	XP_006080801.1	89462	Metazoa	Chordata	Bubalus bubalis	polyribonucleotide 5'-hydroxyl-kinase Clp1
	XP_006080804.1	89462	Metazoa	Chordata	Bubalus bubalis	polyribonucleotide 5'-hydroxyl-kinase Clp1
	XP_006568807.2	7460	Metazoa	Ecdysozoa	Apis mellifera	polynucleotide 5'-hydroxyl-kinase NOL9 isoform X1
	XP_006568808.2	7460	Metazoa	Ecdysozoa	Apis mellifera	polynucleotide 5'-hydroxyl-kinase NOL9 isoform X2
	XP_623706.1	7460	Metazoa	Ecdysozoa	Apis mellifera	protein CLP1 homolog
	XP_025238048.1	9565	Metazoa	Chordata	Theropithecus gelada	polynucleotide 5'-hydroxyl-kinase NOL9
	XP_025213575.1	9565	Metazoa	Chordata	Theropithecus gelada	polyribonucleotide 5'-hydroxyl-kinase Clp1 isoform X2
	XP_025213573.1	9565	Metazoa	Chordata	Theropithecus gelada	polyribonucleotide 5'-hydroxyl-kinase Clp1 isoform X1
	XP_025213574.1	9565	Metazoa	Chordata	Theropithecus gelada	polyribonucleotide 5'-hydroxyl-kinase Clp1 isoform X1
	XP_027485555.1	76775	Fungi	Dikarya	Malassezia restricta	polyribonucleotide 5'-hydroxyl-kinase
	XP_028696306.1	9544	Metazoa	Chordata	Macaca mulatta	polynucleotide 5'-hydroxyl-kinase NOL9 isoform X1
	NP_001181712.1	9544	Metazoa	Chordata	Macaca mulatta	polyribonucleotide 5'-hydroxyl-kinase Clp1
	XP_028688460.1	9544	Metazoa	Chordata	Macaca mulatta	polyribonucleotide 5'-hydroxyl-kinase Clp1 isoform X1
	XP_014969606.1	9544	Metazoa	Chordata	Macaca mulatta	polyribonucleotide 5'-hydroxyl-kinase Clp1 isoform X1
	XP_014969608.1	9544	Metazoa	Chordata	Macaca mulatta	polyribonucleotide 5'-hydroxyl-kinase Clp1 isoform X1
	XP_026135225.1	7957	Metazoa	Chordata	Carassius auratus	polyribonucleotide 5'-hydroxyl-kinase Clp1-like
	XP_026080793.1	7957	Metazoa	Chordata	Carassius auratus	polyribonucleotide 5'-hydroxyl-kinase Clp1
	XP_026092660.1	7957	Metazoa	Chordata	Carassius auratus	polynucleotide 5'-hydroxyl-kinase NOL9-like
	XP_026097673.1	7957	Metazoa	Chordata	Carassius auratus	polynucleotide 5'-hydroxyl-kinase NOL9-like
	XP_024358750.1	3218	Viridiplantae	Streptophyta	Physcomitrella patens	protein CLP1 homolog
	XP_027418076.1	30522	Metazoa	Chordata	Bos indicus x Bos taurus	polyribonucleotide 5'-hydroxyl-kinase Clp1
	XP_027418077.1	30522	Metazoa	Chordata	Bos indicus x Bos taurus	polyribonucleotide 5'-hydroxyl-kinase Clp1
	XP_027418079.1	30522	Metazoa	Chordata	Bos indicus x Bos taurus	polyribonucleotide 5'-hydroxyl-kinase Clp1
	XP_027418080.1	30522	Metazoa	Chordata	Bos indicus x Bos taurus	polyribonucleotide 5'-hydroxyl-kinase Clp1
	XP_027418081.1	30522	Metazoa	Chordata	Bos indicus x Bos taurus	polyribonucleotide 5'-hydroxyl-kinase Clp1
	XP_027418082.1	30522	Metazoa	Chordata	Bos indicus x Bos taurus	polyribonucleotide 5'-hydroxyl-kinase Clp1
	XP_027420838.1	30522	Metazoa	Chordata	Bos indicus x Bos taurus	polynucleotide 5'-hydroxyl-kinase NOL9
	XP_026741049.1	7111	Metazoa	Ecdysozoa	Trichoplusia ni	polynucleotide 5'-hydroxyl-kinase nol9
	XP_026743238.1	7111	Metazoa	Ecdysozoa	Trichoplusia ni	protein CLP1 homolog
	XP_011348141.1	2015173	Metazoa	Ecdysozoa	Ooceraea biroi	polynucleotide 5'-hydroxyl-kinase NOL9 isoform X2
	XP_011348140.1	2015173	Metazoa	Ecdysozoa	Ooceraea biroi	polynucleotide 5'-hydroxyl-kinase NOL9 isoform X1
	XP_011339471.1	2015173	Metazoa	Ecdysozoa	Ooceraea biroi	protein CLP1 homolog
	XP_026805972.1	43146	Metazoa	Ecdysozoa	Rhopalosiphum maidis	polynucleotide 5'-hydroxyl-kinase nol9
	XP_026804503.1	43146	Metazoa	Ecdysozoa	Rhopalosiphum maidis	protein CLP1 homolog
	XP_845487.1	185431	Euglenozoa	Kinetoplastida	Trypanosoma brucei brucei TREU927	pre-mRNA cleavage complex II Clp1-like
	XP_846962.1	185431	Euglenozoa	Kinetoplastida	Trypanosoma brucei brucei TREU927	hypothetical protein
	XP_026818885.1	43146	Metazoa	Ecdysozoa	Rhopalosiphum maidis	protein CLP1 homolog
	XP_027168722.1	49369	Viridiplantae	Streptophyta	Coffea eugenioides	polynucleotide 5'-hydroxyl-kinase NOL9 isoform X1
	XP_027168723.1	49369	Viridiplantae	Streptophyta	Coffea eugenioides	polynucleotide 5'-hydroxyl-kinase NOL9 isoform X2
	XP_027183200.1	49369	Viridiplantae	Streptophyta	Coffea eugenioides	protein CLP1 homolog
	XP_027125262.1	13443	Viridiplantae	Streptophyta	Coffea arabica	LOW QUALITY PROTEIN: polynucleotide 5'-hydroxyl-kinase NOL9
	XP_027084657.1	13443	Viridiplantae	Streptophyta	Coffea arabica	protein CLP1 homolog
	XP_003716660.1	242507	Fungi	Dikarya	Magnaporthe oryzae 70-15	hypothetical protein
	XP_027299176.1	8839	Metazoa	Chordata	Anas platyrhynchos	polynucleotide 5'-hydroxyl-kinase NOL9
	XP_028917644.1	9258	Metazoa	Chordata	Ornithorhynchus anatinus	polyribonucleotide 5'-hydroxyl-kinase Clp1 isoform X1
	XP_028917646.1	9258	Metazoa	Chordata	Ornithorhynchus anatinus	polyribonucleotide 5'-hydroxyl-kinase Clp1 isoform X2
	XP_028917647.1	9258	Metazoa	Chordata	Ornithorhynchus anatinus	polyribonucleotide 5'-hydroxyl-kinase Clp1 isoform X2
	XP_028917648.1	9258	Metazoa	Chordata	Ornithorhynchus anatinus	polyribonucleotide 5'-hydroxyl-kinase Clp1 isoform X2
	XP_003719167.1	242507	Fungi	Dikarya	Magnaporthe oryzae 70-15	Clp1
	XP_028922138.1	9258	Metazoa	Chordata	Ornithorhynchus anatinus	polynucleotide 5'-hydroxyl-kinase NOL9
	XP_452644.1	28985	Fungi	Dikarya	Kluyveromyces lactis	uncharacterized protein
	XP_027923260.1	3917	Viridiplantae	Streptophyta	Vigna unguiculata	polynucleotide 5'-hydroxyl-kinase NOL9
	XP_453983.1	28985	Fungi	Dikarya	Kluyveromyces lactis	uncharacterized protein
	XP_027935925.1	3917	Viridiplantae	Streptophyta	Vigna unguiculata	protein CLP1 homolog
	XP_028367347.1	89673	Metazoa	Chordata	Phyllostomus discolor	polynucleotide 5'-hydroxyl-kinase NOL9
	XP_028372406.1	89673	Metazoa	Chordata	Phyllostomus discolor	polyribonucleotide 5'-hydroxyl-kinase Clp1 isoform X1
	XP_028372407.1	89673	Metazoa	Chordata	Phyllostomus discolor	polyribonucleotide 5'-hydroxyl-kinase Clp1 isoform X2
	XP_504013.1	284591	Fungi	Dikarya	Yarrowia lipolytica CLIB122	YALI0E16258p
	XP_028229163.1	3848	Viridiplantae	Streptophyta	Glycine soja	polynucleotide 5'-hydroxyl-kinase NOL9-like
	XP_028229164.1	3848	Viridiplantae	Streptophyta	Glycine soja	polynucleotide 5'-hydroxyl-kinase NOL9-like
	XP_028231100.1	3848	Viridiplantae	Streptophyta	Glycine soja	polynucleotide 5'-hydroxyl-kinase NOL9-like
	XP_028231101.1	3848	Viridiplantae	Streptophyta	Glycine soja	polynucleotide 5'-hydroxyl-kinase NOL9-like
	XP_506077.1	284591	Fungi	Dikarya	Yarrowia lipolytica CLIB122	YALI0F31031p
	XP_028183741.1	3848	Viridiplantae	Streptophyta	Glycine soja	protein CLP1 homolog
	XP_445538.1	5478	Fungi	Dikarya	[Candida] glabrata	uncharacterized protein
	XP_028221131.1	3848	Viridiplantae	Streptophyta	Glycine soja	uncharacterized protein LOC114402681
	XP_448616.1	5478	Fungi	Dikarya	[Candida] glabrata	uncharacterized protein
	XP_028594218.1	64176	Metazoa	Chordata	Podarcis muralis	polyribonucleotide 5'-hydroxyl-kinase Clp1
	XP_028594228.1	64176	Metazoa	Chordata	Podarcis muralis	polyribonucleotide 5'-hydroxyl-kinase Clp1
	XP_028594238.1	64176	Metazoa	Chordata	Podarcis muralis	polyribonucleotide 5'-hydroxyl-kinase Clp1
	XP_028594248.1	64176	Metazoa	Chordata	Podarcis muralis	polyribonucleotide 5'-hydroxyl-kinase Clp1
	XP_028596321.1	64176	Metazoa	Chordata	Podarcis muralis	polynucleotide 5'-hydroxyl-kinase NOL9 isoform X2
	XP_028596320.1	64176	Metazoa	Chordata	Podarcis muralis	polynucleotide 5'-hydroxyl-kinase NOL9 isoform X1
	XP_001481647.1	330879	Fungi	Dikarya	Aspergillus fumigatus Af293	RNA processing protein Grc3
	XP_029746441.1	1578925	Fungi	Dikarya	Pyricularia pennisetigena	uncharacterized protein
	XP_029749669.1	1578925	Fungi	Dikarya	Pyricularia pennisetigena	hypothetical protein
	XP_028439940.1	8167	Metazoa	Chordata	Perca flavescens	polynucleotide 5'-hydroxyl-kinase NOL9
	XP_028439941.1	8167	Metazoa	Chordata	Perca flavescens	polynucleotide 5'-hydroxyl-kinase NOL9
	XP_028439942.1	8167	Metazoa	Chordata	Perca flavescens	polynucleotide 5'-hydroxyl-kinase NOL9
	XP_028445254.1	8167	Metazoa	Chordata	Perca flavescens	polyribonucleotide 5'-hydroxyl-kinase Clp1
	XP_028445255.1	8167	Metazoa	Chordata	Perca flavescens	polyribonucleotide 5'-hydroxyl-kinase Clp1
	XP_753509.1	330879	Fungi	Dikarya	Aspergillus fumigatus Af293	mRNA cleavage factor complex II protein Clp1
	XP_019901518.1	8010	Metazoa	Chordata	Esox lucius	polyribonucleotide 5'-hydroxyl-kinase Clp1
	XP_010899913.1	8010	Metazoa	Chordata	Esox lucius	polyribonucleotide 5'-hydroxyl-kinase Clp1
	XP_012989088.1	8010	Metazoa	Chordata	Esox lucius	polyribonucleotide 5'-hydroxyl-kinase Clp1
	XP_012989089.1	8010	Metazoa	Chordata	Esox lucius	polyribonucleotide 5'-hydroxyl-kinase Clp1
	XP_012989090.1	8010	Metazoa	Chordata	Esox lucius	polyribonucleotide 5'-hydroxyl-kinase Clp1
	XP_001680964.1	347515	Euglenozoa	Kinetoplastida	Leishmania major strain Friedlin	conserved hypothetical protein
	XP_010873621.1	8010	Metazoa	Chordata	Esox lucius	polynucleotide 5'-hydroxyl-kinase NOL9
	XP_010873622.1	8010	Metazoa	Chordata	Esox lucius	polynucleotide 5'-hydroxyl-kinase NOL9
	XP_010873623.1	8010	Metazoa	Chordata	Esox lucius	polynucleotide 5'-hydroxyl-kinase NOL9
	XP_010873624.1	8010	Metazoa	Chordata	Esox lucius	polynucleotide 5'-hydroxyl-kinase NOL9
	XP_001684846.1	347515	Euglenozoa	Kinetoplastida	Leishmania major strain Friedlin	pre-mRNA cleavage complex II Clp1-like protein
	XP_029740491.1	280036	Fungi	Dikarya	Sporisorium graminicola	hypothetical protein
	XP_001945272.1	7029	Metazoa	Ecdysozoa	Acyrthosiphon pisum	polynucleotide 5'-hydroxyl-kinase nol9
	XP_001946108.2	7029	Metazoa	Ecdysozoa	Acyrthosiphon pisum	protein CLP1 homolog
	XP_029515720.1	8023	Metazoa	Chordata	Oncorhynchus nerka	polyribonucleotide 5'-hydroxyl-kinase Clp1
	XP_029518622.1	8023	Metazoa	Chordata	Oncorhynchus nerka	polyribonucleotide 5'-hydroxyl-kinase Clp1-like
	XP_029518623.1	8023	Metazoa	Chordata	Oncorhynchus nerka	polyribonucleotide 5'-hydroxyl-kinase Clp1-like
	XP_029478331.1	8023	Metazoa	Chordata	Oncorhynchus nerka	polynucleotide 5'-hydroxyl-kinase NOL9-like
	XP_029478332.1	8023	Metazoa	Chordata	Oncorhynchus nerka	polynucleotide 5'-hydroxyl-kinase NOL9-like
	XP_029478333.1	8023	Metazoa	Chordata	Oncorhynchus nerka	polynucleotide 5'-hydroxyl-kinase NOL9-like
	XP_029478334.1	8023	Metazoa	Chordata	Oncorhynchus nerka	polynucleotide 5'-hydroxyl-kinase NOL9-like
	XP_029478335.1	8023	Metazoa	Chordata	Oncorhynchus nerka	polynucleotide 5'-hydroxyl-kinase NOL9-like
	XP_029478336.1	8023	Metazoa	Chordata	Oncorhynchus nerka	polynucleotide 5'-hydroxyl-kinase NOL9-like
	XP_029801790.1	37032	Metazoa	Chordata	Suricata suricatta	polynucleotide 5'-hydroxyl-kinase NOL9
	XP_029812771.1	37032	Metazoa	Chordata	Suricata suricatta	polyribonucleotide 5'-hydroxyl-kinase Clp1
	XP_029637097.1	6645	Metazoa	Lophotrochozoa	Octopus vulgaris	polynucleotide 5'-hydroxyl-kinase NOL9-like isoform X2
	XP_029641814.1	6645	Metazoa	Lophotrochozoa	Octopus vulgaris	polyribonucleotide 5'-hydroxyl-kinase Clp1-like
	XP_028532901.1	85471	Alveolata	Apicomplexa	Plasmodium relictum	conserved Plasmodium protein
	XP_025587698.1	56646	Fungi	Dikarya	Fusarium venenatum	uncharacterized protein
	XP_025592065.1	56646	Fungi	Dikarya	Fusarium venenatum	uncharacterized protein
	XP_023424672.1	1279085	Fungi	Dikarya	Fusarium fujikuroi IMI 58289	probable Polynucleotide 5'-hydroxyl-kinase GRC3
	XP_023433181.1	1279085	Fungi	Dikarya	Fusarium fujikuroi IMI 58289	related to cleavage/polyadenylation factor IA subunit
	XP_021010435.1	10089	Metazoa	Chordata	Mus caroli	polyribonucleotide 5'-hydroxyl-kinase Clp1
	XP_029332525.1	10089	Metazoa	Chordata	Mus caroli	polynucleotide 5'-hydroxyl-kinase NOL9 isoform X1
	XP_021015295.1	10089	Metazoa	Chordata	Mus caroli	polynucleotide 5'-hydroxyl-kinase NOL9 isoform X2
	XP_021049554.1	10093	Metazoa	Chordata	Mus pahari	polyribonucleotide 5'-hydroxyl-kinase Clp1
	XP_021055229.2	10093	Metazoa	Chordata	Mus pahari	polynucleotide 5'-hydroxyl-kinase NOL9
	XP_025998187.1	8154	Metazoa	Chordata	Astatotilapia calliptera	polyribonucleotide 5'-hydroxyl-kinase Clp1
	XP_025998196.1	8154	Metazoa	Chordata	Astatotilapia calliptera	polyribonucleotide 5'-hydroxyl-kinase Clp1
	XP_025998205.1	8154	Metazoa	Chordata	Astatotilapia calliptera	polyribonucleotide 5'-hydroxyl-kinase Clp1
	XP_026017376.1	8154	Metazoa	Chordata	Astatotilapia calliptera	polynucleotide 5'-hydroxyl-kinase NOL9
	XP_029292559.1	56716	Metazoa	Chordata	Cottoperca gobio	LOW QUALITY PROTEIN: polynucleotide 5'-hydroxyl-kinase NOL9
	XP_029296788.1	56716	Metazoa	Chordata	Cottoperca gobio	polyribonucleotide 5'-hydroxyl-kinase Clp1
	XP_028266856.1	210632	Metazoa	Chordata	Parambassis ranga	polynucleotide 5'-hydroxyl-kinase NOL9
	XP_028272186.1	210632	Metazoa	Chordata	Parambassis ranga	polyribonucleotide 5'-hydroxyl-kinase Clp1
	XP_002318622.3	3694	Viridiplantae	Streptophyta	Populus trichocarpa	polynucleotide 5'-hydroxyl-kinase NOL9
	XP_028308092.1	441366	Metazoa	Chordata	Gouania willdenowi	polynucleotide 5'-hydroxyl-kinase NOL9
	XP_028308093.1	441366	Metazoa	Chordata	Gouania willdenowi	polynucleotide 5'-hydroxyl-kinase NOL9
	XP_028316259.1	441366	Metazoa	Chordata	Gouania willdenowi	polyribonucleotide 5'-hydroxyl-kinase Clp1
	XP_029012142.1	158456	Metazoa	Chordata	Betta splendens	polynucleotide 5'-hydroxyl-kinase NOL9
	XP_029012143.1	158456	Metazoa	Chordata	Betta splendens	polynucleotide 5'-hydroxyl-kinase NOL9
	XP_029012144.1	158456	Metazoa	Chordata	Betta splendens	polynucleotide 5'-hydroxyl-kinase NOL9
	XP_029012145.1	158456	Metazoa	Chordata	Betta splendens	polynucleotide 5'-hydroxyl-kinase NOL9
	XP_029020362.1	158456	Metazoa	Chordata	Betta splendens	polyribonucleotide 5'-hydroxyl-kinase Clp1
	XP_029020363.1	158456	Metazoa	Chordata	Betta splendens	polyribonucleotide 5'-hydroxyl-kinase Clp1
	XP_024445244.1	3694	Viridiplantae	Streptophyta	Populus trichocarpa	protein CLP1 homolog
	XP_028849801.1	299321	Metazoa	Chordata	Denticeps clupeoides	polynucleotide 5'-hydroxyl-kinase NOL9
	XP_028824200.1	299321	Metazoa	Chordata	Denticeps clupeoides	polyribonucleotide 5'-hydroxyl-kinase Clp1 isoform X1
	XP_028824202.1	299321	Metazoa	Chordata	Denticeps clupeoides	polyribonucleotide 5'-hydroxyl-kinase Clp1 isoform X2
	XP_001562560.1	420245	Euglenozoa	Kinetoplastida	Leishmania braziliensis MHOM/BR/75/M2904	conserved hypothetical protein
	XP_028663228.1	27687	Metazoa	Chordata	Erpetoichthys calabaricus	polynucleotide 5'-hydroxyl-kinase NOL9
	XP_028668081.1	27687	Metazoa	Chordata	Erpetoichthys calabaricus	polyribonucleotide 5'-hydroxyl-kinase Clp1
	XP_029361888.1	173247	Metazoa	Chordata	Echeneis naucrates	polynucleotide 5'-hydroxyl-kinase NOL9
	XP_029361889.1	173247	Metazoa	Chordata	Echeneis naucrates	polynucleotide 5'-hydroxyl-kinase NOL9
	XP_029361890.1	173247	Metazoa	Chordata	Echeneis naucrates	polynucleotide 5'-hydroxyl-kinase NOL9
	XP_029361891.1	173247	Metazoa	Chordata	Echeneis naucrates	polynucleotide 5'-hydroxyl-kinase NOL9
	XP_029368234.1	173247	Metazoa	Chordata	Echeneis naucrates	polyribonucleotide 5'-hydroxyl-kinase Clp1
	XP_029368235.1	173247	Metazoa	Chordata	Echeneis naucrates	polyribonucleotide 5'-hydroxyl-kinase Clp1
	XP_001566862.1	420245	Euglenozoa	Kinetoplastida	Leishmania braziliensis MHOM/BR/75/M2904	pre-mRNA cleavage complex II Clp1-like protein
	XP_018610437.1	113540	Metazoa	Chordata	Scleropages formosus	polyribonucleotide 5'-hydroxyl-kinase Clp1
	XP_029108249.1	113540	Metazoa	Chordata	Scleropages formosus	polyribonucleotide 5'-hydroxyl-kinase Clp1
	XP_001463261.2	435258	Euglenozoa	Kinetoplastida	Leishmania infantum JPCM5	conserved hypothetical protein
	XP_018615911.2	113540	Metazoa	Chordata	Scleropages formosus	polynucleotide 5'-hydroxyl-kinase NOL9
	XP_018615912.2	113540	Metazoa	Chordata	Scleropages formosus	polynucleotide 5'-hydroxyl-kinase NOL9
	XP_018615913.2	113540	Metazoa	Chordata	Scleropages formosus	polynucleotide 5'-hydroxyl-kinase NOL9
	XP_018615914.2	113540	Metazoa	Chordata	Scleropages formosus	polynucleotide 5'-hydroxyl-kinase NOL9
	XP_018615915.2	113540	Metazoa	Chordata	Scleropages formosus	polynucleotide 5'-hydroxyl-kinase NOL9
	XP_018615916.2	113540	Metazoa	Chordata	Scleropages formosus	polynucleotide 5'-hydroxyl-kinase NOL9
	XP_011601118.2	31033	Metazoa	Chordata	Takifugu rubripes	LOW QUALITY PROTEIN: polynucleotide 5'-hydroxyl-kinase NOL9
	XP_001467088.1	435258	Euglenozoa	Kinetoplastida	Leishmania infantum JPCM5	pre-mRNA cleavage complex II Clp1-like protein
	XP_029703511.1	31033	Metazoa	Chordata	Takifugu rubripes	polyribonucleotide 5'-hydroxyl-kinase Clp1
	XP_029703512.1	31033	Metazoa	Chordata	Takifugu rubripes	polyribonucleotide 5'-hydroxyl-kinase Clp1
	XP_003970380.1	31033	Metazoa	Chordata	Takifugu rubripes	polyribonucleotide 5'-hydroxyl-kinase Clp1
	NP_593741.1	4896	Fungi	Dikarya	Schizosaccharomyces pombe	putative cleavage and polyadenylation specificity factor complex subunit
	XP_029431268.1	194408	Metazoa	Chordata	Rhinatrema bivittatum	polyribonucleotide 5'-hydroxyl-kinase Clp1
	XP_029434525.1	194408	Metazoa	Chordata	Rhinatrema bivittatum	polynucleotide 5'-hydroxyl-kinase NOL9 isoform X1
	XP_029434526.1	194408	Metazoa	Chordata	Rhinatrema bivittatum	polynucleotide 5'-hydroxyl-kinase NOL9 isoform X2
	NP_588473.1	4896	Fungi	Dikarya	Schizosaccharomyces pombe	putative polynucleotide kinase Grc3
	XP_029584869.1	8032	Metazoa	Chordata	Salmo trutta	polyribonucleotide 5'-hydroxyl-kinase Clp1-like isoform X1
	XP_029584874.1	8032	Metazoa	Chordata	Salmo trutta	polyribonucleotide 5'-hydroxyl-kinase Clp1-like isoform X2
	XP_029626776.1	8032	Metazoa	Chordata	Salmo trutta	polyribonucleotide 5'-hydroxyl-kinase Clp1
	XP_029578590.1	8032	Metazoa	Chordata	Salmo trutta	polynucleotide 5'-hydroxyl-kinase NOL9 isoform X2
	XP_029578589.1	8032	Metazoa	Chordata	Salmo trutta	polynucleotide 5'-hydroxyl-kinase NOL9 isoform X1
	XP_029578591.1	8032	Metazoa	Chordata	Salmo trutta	polynucleotide 5'-hydroxyl-kinase NOL9 isoform X3
	XP_029578592.1	8032	Metazoa	Chordata	Salmo trutta	polynucleotide 5'-hydroxyl-kinase NOL9 isoform X3
	XP_029578593.1	8032	Metazoa	Chordata	Salmo trutta	polynucleotide 5'-hydroxyl-kinase NOL9 isoform X3
	XP_029578595.1	8032	Metazoa	Chordata	Salmo trutta	polynucleotide 5'-hydroxyl-kinase NOL9 isoform X3
	XP_029971697.1	181472	Metazoa	Chordata	Salarias fasciatus	polyribonucleotide 5'-hydroxyl-kinase Clp1 isoform X1
	XP_029971706.1	181472	Metazoa	Chordata	Salarias fasciatus	polyribonucleotide 5'-hydroxyl-kinase Clp1 isoform X2
	NP_001040858.1	6239	Metazoa	Ecdysozoa	Caenorhabditis elegans	Protein clpf-1
	XP_029975482.1	181472	Metazoa	Chordata	Salarias fasciatus	polynucleotide 5'-hydroxyl-kinase NOL9
	XP_029975483.1	181472	Metazoa	Chordata	Salarias fasciatus	polynucleotide 5'-hydroxyl-kinase NOL9
	XP_029911115.1	586833	Metazoa	Chordata	Myripristis murdjan	polynucleotide 5'-hydroxyl-kinase NOL9
	XP_029911116.1	586833	Metazoa	Chordata	Myripristis murdjan	polynucleotide 5'-hydroxyl-kinase NOL9
	XP_029918690.1	586833	Metazoa	Chordata	Myripristis murdjan	polyribonucleotide 5'-hydroxyl-kinase Clp1 isoform X1
	XP_029918691.1	586833	Metazoa	Chordata	Myripristis murdjan	polyribonucleotide 5'-hydroxyl-kinase Clp1 isoform X2
	NP_001255744.1	6239	Metazoa	Ecdysozoa	Caenorhabditis elegans	Polynucleotide 5'-hydroxyl-kinase nol-9
	XP_003122764.1	9823	Metazoa	Chordata	Sus scrofa	polyribonucleotide 5'-hydroxyl-kinase Clp1
	XP_005660956.1	9823	Metazoa	Chordata	Sus scrofa	polyribonucleotide 5'-hydroxyl-kinase Clp1
	XP_013849767.1	9823	Metazoa	Chordata	Sus scrofa	polyribonucleotide 5'-hydroxyl-kinase Clp1
	XP_013849768.1	9823	Metazoa	Chordata	Sus scrofa	polyribonucleotide 5'-hydroxyl-kinase Clp1
	XP_003127589.2	9823	Metazoa	Chordata	Sus scrofa	polynucleotide 5'-hydroxyl-kinase NOL9
	NP_006822.1	9606	Metazoa	Chordata	Homo sapiens	polyribonucleotide 5'-hydroxyl-kinase Clp1 isoform 1
	NP_001136069.1	9606	Metazoa	Chordata	Homo sapiens	polyribonucleotide 5'-hydroxyl-kinase Clp1 isoform 2
	XP_021313571.1	4558	Viridiplantae	Streptophyta	Sorghum bicolor	polynucleotide 5'-hydroxyl-kinase NOL9
	XP_021313572.1	4558	Viridiplantae	Streptophyta	Sorghum bicolor	polynucleotide 5'-hydroxyl-kinase NOL9
	XP_002457221.1	4558	Viridiplantae	Streptophyta	Sorghum bicolor	polynucleotide 5'-hydroxyl-kinase NOL9
	XP_002451771.1	4558	Viridiplantae	Streptophyta	Sorghum bicolor	protein CLP1 homolog
	XP_002446107.2	4558	Viridiplantae	Streptophyta	Sorghum bicolor	polynucleotide 5'-hydroxyl-kinase NOL9
	XP_002709210.2	9986	Metazoa	Chordata	Oryctolagus cuniculus	polyribonucleotide 5'-hydroxyl-kinase Clp1 isoform X1
	XP_017202141.1	9986	Metazoa	Chordata	Oryctolagus cuniculus	polyribonucleotide 5'-hydroxyl-kinase Clp1 isoform X2
	XP_008269688.1	9986	Metazoa	Chordata	Oryctolagus cuniculus	polyribonucleotide 5'-hydroxyl-kinase Clp1 isoform X2
	XP_008264210.1	9986	Metazoa	Chordata	Oryctolagus cuniculus	polynucleotide 5'-hydroxyl-kinase NOL9 isoform X2
	XP_002716195.1	9986	Metazoa	Chordata	Oryctolagus cuniculus	polynucleotide 5'-hydroxyl-kinase NOL9 isoform X1
